# Supplementary material for: (S)-2-[(2-Hy­droxy­benz­yl)aza­nium­yl]-4-(methyl­sulfan­yl)butano­ate
Source: Acta Crystallogr Sect E Struct Rep Online. 2011 May 11;67(Pt 6):o1366–7. doi: 10.1107/S1600536811016564 (PMC3120446; doi:10.1107/S1600536811016564)
Supplement: Supplementary file 1 [file e-67-o1366-sup1.cif]

##############################################################################
#                                                                            #
# This CIF contains the data in a paper accepted for publication in          #
# Acta Crystallographica Section E. It conforms to the requirements of       #
# Notes for Authors for Acta Crystallographica Section E, and has been       #
# peer reviewed under the auspices of the IUCr Commission on Journals.       #
#                                                                            #
# Full details of the Crystallographic Information File format               #
# are given in the paper "The Crystallographic Information File (CIF):       #
# a New Standard Archive File for Crystallography" by S. R. Hall, F. H.      #
# Allen and I. D. Brown [Acta Cryst. (1991), A47, 655-685].                  #
#                                                                            #
# The current version of the core CIF dictionary is obtainable from          #
# ftp://ftp.iucr.org/pub/cif_core.dic.                                       #
#                                                                            #
# Software is freely available for graphical display of the structure(s)     #
# in this CIF. For information consult the CIF software page                 #
# http://www.iucr.org/resources/cif/software.                                #
#                                                                            #
# This file may be used for bona fide research purposes within the           #
# scientific community so long as proper attribution is given to the journal # 
# article from which it was obtained.                                        #
#                                                                            #
##############################################################################
data_global
_audit_creation_method     'WinGX routine CIF_UPDATE'
_journal_date_recd_electronic     2011-02-18
_journal_date_accepted     2011-05-02
_journal_name_full     'Acta Crystallographica, Section E'
_journal_year     2011
_journal_volume     67
_journal_issue      6
_journal_page_first     o1366
_journal_page_last     o1367
_journal_paper_category     QO
_journal_coeditor_code     FY2002
_publ_contact_author_name     'Giovanna Brancatelli'
_publ_contact_author_address
;  Dip. di Chimica Inorganica, Chimica Analitica, Chimica Fisica
  Universit\'a degli Studi di Messina,
  Via Salita Sperone 31,
  I-98166 Vill. S. Agata ,  Messina
  Italy
;
_publ_contact_author_email     gbrancatelli@unime.it
_publ_contact_author_fax     '39 090 393895'
_publ_contact_author_phone     '39 090 6765741'
_publ_section_title
;
(<i>S</i>)-2-[(2-Hydroxybenzyl)azaniumyl]-4-(methylsulfanyl)butanoate
;
loop_
    _publ_author_name
    _publ_author_address
    'Giovanna Brancatelli'
;  Dip. di Chimica Inorganica Chimica Analitica e Chimica Fisica,
     Universit\'a degli Studi di Messina,
     Via Salita Sperone 31,
     I-98166 Vill. S. Agata--Messina
     Italy
;
    'Giuseppe Bruno'
;  Dip. di Chimica Inorganica Chimica Analitica e Chimica Fisica,
     Universit\'a degli Studi di Messina,
     Via Salita Sperone 31,
     I-98166 Vill. S. Agata--Messina
     Italy
;
    'Francesco Nicol\'o'
;  Dip. di Chimica Inorganica Chimica Analitica e Chimica Fisica,
     Universit\'a degli Studi di Messina,
     Via Salita Sperone 31,
     I-98166 Vill. S. Agata--Messina
     Italy
;
    'Loredana Canfora'
; Dip. di Chimica Inorganica e Analitica Stanislao Cannizzaro,
   Universit\`a di Palermo,
   Viale delle Scienze,
   I-90128 Palermo,
   Italy
;
    'Giuseppe Ruisi'
; Dip. di Chimica Inorganica e Analitica Stanislao Cannizzaro,
   Universit\`a di Palermo,
   Viale delle Scienze,
   I-90128 Palermo,
   Italy
;
data_I
_chemical_name_systematic
;
(<i>S</i>)-2-[(2-Hydroxybenzyl)azaniumyl]-4-(methylsulfanyl)butanoate
;
_chemical_formula_moiety     'C12 H17 N O3 S'
_chemical_formula_sum     'C12 H17 N O3 S'
_chemical_formula_iupac     'C12 H17 N O3 S'
_chemical_formula_weight     255.33
_symmetry_cell_setting     triclinic
_symmetry_space_group_name_H-M     'P 1'
_symmetry_space_group_name_hall     'P 1'
loop_
    _symmetry_equiv_pos_as_xyz
    'x, y, z'
_cell_length_a     5.3221(2)
_cell_length_b     5.8369(2)
_cell_length_c     10.5564(5)
_cell_angle_alpha     98.200(3)
_cell_angle_beta     90.780(3)
_cell_angle_gamma     96.849(3)
_cell_volume     322.10(2)
_cell_formula_units_Z     1
_cell_measurement_reflns_used     4292
_cell_measurement_theta_min     3.55
_cell_measurement_theta_max     27.04
_cell_measurement_temperature     296(2)
_exptl_crystal_description     prysmatic
_exptl_crystal_colour     yellow
_exptl_crystal_size_max     0.53
_exptl_crystal_size_mid     0.44
_exptl_crystal_size_min     0.16
_exptl_crystal_density_diffrn     1.316
_exptl_crystal_density_method     'not measured'
_exptl_crystal_F_000     136
_exptl_absorpt_coefficient_mu     0.247
_exptl_absorpt_correction_type     multi-scan
_exptl_absorpt_process_details     '(SADABS; Sheldrick, 1996)'
_exptl_absorpt_correction_T_min     0.6789
_exptl_absorpt_correction_T_max     0.746
_exptl_special_details
;
;
_diffrn_ambient_temperature     296(2)
_diffrn_radiation_type     MoK\a
_diffrn_radiation_wavelength     0.71073
_diffrn_radiation_monochromator     graphite
_diffrn_measurement_device_type     'Bruker APEXII CCD'
_diffrn_measurement_method     '\f and \w'
_diffrn_reflns_number     7430
_diffrn_reflns_av_R_equivalents     0.016
_diffrn_reflns_theta_min     3.8
_diffrn_reflns_theta_max     26
_diffrn_reflns_theta_full     26
_diffrn_measured_fraction_theta_max     0.953
_diffrn_measured_fraction_theta_full     0.953
_diffrn_reflns_limit_h_min     -6
_diffrn_reflns_limit_h_max     6
_diffrn_reflns_limit_k_min     -7
_diffrn_reflns_limit_k_max     7
_diffrn_reflns_limit_l_min     -13
_diffrn_reflns_limit_l_max     13
_diffrn_standards_number     0
_refine_special_details
;
Refinement of <i>F</i>^2^ against ALL reflections. The weighted <i>R</i>-factor
<i>wR</i> and goodness of fit <i>S</i> are based on <i>F</i>^2^, conventional
<i>R</i>-factors <i>R</i> are based on <i>F</i>, with <i>F</i> set to zero for
negative <i>F</i>^2^. The threshold expression of <i>F</i>^2^ >
2\s(<i>F</i>^2^) is used only for calculating <i>R</i>-factors(gt) <i>etc</i>.
and is not relevant to the choice of reflections for refinement.
<i>R</i>-factors based on <i>F</i>^2^ are statistically about twice as large
as those based on <i>F</i>, and <i>R</i>- factors based on ALL data will be
even larger.
;
_reflns_number_total     2324
_reflns_number_gt     1966
_reflns_threshold_expression     I>2\s(I)
_refine_ls_structure_factor_coef     Fsqd
_refine_ls_matrix_type     full
_refine_ls_R_factor_all     0.0719
_refine_ls_R_factor_gt     0.059
_refine_ls_wR_factor_ref     0.179
_refine_ls_goodness_of_fit_ref     1.07
_refine_ls_restrained_S_all     1.069
_refine_ls_number_reflns     2324
_refine_ls_number_parameters     156
_refine_ls_number_restraints     3
_refine_ls_hydrogen_treatment     constr
_refine_ls_weighting_scheme     calc
_refine_ls_weighting_details
         'calc w=1/[\s^2^(Fo^2^)+(0.1065P)^2^+0.1553P] where P=(Fo^2^+2Fc^2^)/3'
_atom_sites_solution_hydrogens     geom
_atom_sites_solution_primary     direct
_atom_sites_solution_secondary     difmap
_refine_ls_shift/su_max     0
_refine_ls_shift/su_mean     0
_refine_diff_density_max     0.794
_refine_diff_density_min     -0.412
_refine_ls_extinction_method     none
_refine_ls_abs_structure_details
;
Assigned from the known absolute structure of the starting material;
the Flack (1983) parameter is consistent with this assignment,
1119 Friedel-pairs
;
_refine_ls_abs_structure_Flack     0.12(19)
loop_
    _atom_type_symbol
    _atom_type_description
    _atom_type_scat_dispersion_real
    _atom_type_scat_dispersion_imag
    _atom_type_scat_source
    C C 0.0033 0.0016 'International Tables Vol C Tables 4.2.6.8 and 6.1.1.4'
    H H 0 0 'International Tables Vol C Tables 4.2.6.8 and 6.1.1.4'
    N N 0.0061 0.0033 'International Tables Vol C Tables 4.2.6.8 and 6.1.1.4'
    O O 0.0106 0.006 'International Tables Vol C Tables 4.2.6.8 and 6.1.1.4'
    S S 0.1246 0.1234 'International Tables Vol C Tables 4.2.6.8 and 6.1.1.4'
_computing_data_collection     'APEX2 (Bruker, 2007)'
_computing_cell_refinement     'SAINT (Bruker, 2007)'
_computing_data_reduction     'SAINT (Bruker, 2007)'
_computing_structure_solution     'SIR2004 (Burla <i>et al.</i>, 2005)'
_computing_structure_refinement     'SHELXL97 (Sheldrick, 2008)'
_computing_molecular_graphics     'SHELXTL (Sheldrick, 2008)'
_computing_publication_material     'SHELXTL (Sheldrick, 2008)'
loop_
    _atom_site_type_symbol
    _atom_site_label
    _atom_site_fract_x
    _atom_site_fract_y
    _atom_site_fract_z
    _atom_site_U_iso_or_equiv
    _atom_site_adp_type
    _atom_site_calc_flag
    _atom_site_refinement_flags
    _atom_site_occupancy
    _atom_site_disorder_assembly
    _atom_site_disorder_group
    C C1 0.1397(7) 0.8261(5) 0.6478(4) 0.0378(8) Uani d . 1 . .
    C C2 0.1286(8) 1.0229(6) 0.7378(4) 0.0480(10) Uani d . 1 . .
    H H2 0.0037 1.1192 0.7301 0.058 Uiso calc R 1 . .
    C C3 0.3045(9) 1.0752(9) 0.8391(4) 0.0595(11) Uani d . 1 . .
    H H3 0.2993 1.2085 0.8984 0.071 Uiso calc R 1 . .
    C C4 0.4846(11) 0.9326(10) 0.8521(5) 0.0719(14) Uani d . 1 . .
    H H4 0.6064 0.9719 0.918 0.086 Uiso calc R 1 . .
    C C5 0.4866(8) 0.7305(8) 0.7677(5) 0.0592(11) Uani d . 1 . .
    H H5 0.6034 0.6289 0.7807 0.071 Uiso calc R 1 . .
    C C6 0.3176(7) 0.6750(6) 0.6635(4) 0.0437(9) Uani d . 1 . .
    C C7 0.3226(7) 0.4586(6) 0.5712(5) 0.0523(11) Uani d . 1 . .
    H H7A 0.1526 0.4057 0.5364 0.063 Uiso calc R 1 . .
    H H7B 0.3754 0.3381 0.6164 0.063 Uiso calc R 1 . .
    N N1 0.4971(5) 0.4903(4) 0.4628(3) 0.0365(7) Uani d . 1 . .
    H H1A 0.4664 0.6175 0.4288 0.044 Uiso calc R 1 . .
    H H1B 0.6586 0.5129 0.4927 0.044 Uiso calc R 1 . .
    C C12 0.982(2) 0.7692(13) 0.1065(9) 0.125(3) Uani d . 1 . .
    H H12A 0.8321 0.8384 0.0902 0.187 Uiso calc R 1 . .
    H H12B 1.1162 0.8272 0.0553 0.187 Uiso calc R 1 . .
    H H12C 1.0313 0.8083 0.1955 0.187 Uiso calc R 1 . .
    C C8 0.4605(9) 0.2821(6) 0.3620(4) 0.0528(11) Uani d . 1 . .
    H H8 0.2775 0.234 0.3533 0.063 Uiso calc R 1 . .
    C C9 0.5770(7) 0.0784(5) 0.4082(4) 0.0396(8) Uani d . 1 . .
    O O1 -0.0230(5) 0.7724(4) 0.5440(3) 0.0481(7) Uani d . 1 . .
    H H1 -0.0734 0.8918 0.5264 0.072 Uiso calc R 1 . .
    O O2 0.7473(5) 0.1274(4) 0.4933(3) 0.0542(8) Uani d . 1 . .
    O O3 0.4885(6) -0.1164(4) 0.3543(3) 0.0543(8) Uani d . 1 . .
    S S1 0.9203(4) 0.4659(3) 0.0671(2) 0.1140(8) Uani d . 1 . .
    C C10 0.5426(11) 0.3361(8) 0.2347(5) 0.0673(14) Uani d . 1 . .
    H H10A 0.4849 0.2056 0.1691 0.081 Uiso calc R 1 . .
    H H10B 0.4698 0.472 0.2149 0.081 Uiso calc R 1 . .
    C C11 0.8008(11) 0.3782(9) 0.2368(6) 0.0749(15) Uani d . 1 . .
    H H11A 0.8727 0.24 0.2535 0.09 Uiso calc R 1 . .
    H H11B 0.8581 0.5041 0.3051 0.09 Uiso calc R 1 . .
loop_
    _atom_site_aniso_label
    _atom_site_aniso_U_11
    _atom_site_aniso_U_22
    _atom_site_aniso_U_33
    _atom_site_aniso_U_12
    _atom_site_aniso_U_13
    _atom_site_aniso_U_23
    C1 0.0352(18) 0.0332(17) 0.047(2) 0.0050(13) 0.0058(17) 0.0120(14)
    C2 0.049(2) 0.0382(19) 0.060(2) 0.0137(15) 0.015(2) 0.0095(17)
    C3 0.064(3) 0.068(3) 0.045(2) 0.008(2) 0.007(2) 0.0004(19)
    C4 0.070(3) 0.091(4) 0.054(3) 0.013(3) 0.000(3) 0.005(3)
    C5 0.047(2) 0.071(3) 0.065(3) 0.013(2) 0.002(2) 0.025(2)
    C6 0.0355(19) 0.0368(18) 0.063(2) 0.0053(14) 0.0139(19) 0.0199(16)
    C7 0.037(2) 0.0255(16) 0.096(3) 0.0053(13) 0.014(2) 0.0138(19)
    N1 0.0462(16) 0.0128(11) 0.0509(17) 0.0053(10) -0.0084(14) 0.0058(10)
    C12 0.183(9) 0.078(4) 0.121(6) 0.010(5) 0.017(6) 0.043(4)
    C8 0.079(3) 0.0190(15) 0.059(2) 0.0112(16) -0.025(2) 0.0016(15)
    C9 0.052(2) 0.0163(15) 0.0514(19) 0.0096(13) 0.0019(19) 0.0044(13)
    O1 0.0499(16) 0.0286(12) 0.0668(18) 0.0114(10) -0.0099(15) 0.0056(11)
    O2 0.0539(16) 0.0272(12) 0.082(2) 0.0108(10) -0.0169(16) 0.0075(12)
    O3 0.081(2) 0.0182(12) 0.0622(17) 0.0056(11) -0.0112(16) 0.0037(11)
    S1 0.1068(14) 0.1004(13) 0.1180(14) -0.0026(10) 0.0483(12) -0.0327(11)
    C10 0.092(4) 0.046(2) 0.064(3) 0.011(2) -0.016(3) 0.007(2)
    C11 0.087(4) 0.057(3) 0.078(3) 0.026(2) -0.033(3) -0.009(2)
_geom_special_details
;
All s.u.'s (except the s.u. in the dihedral angle between two l.s. planes) are
estimated using the full covariance matrix. The cell s.u.'s are taken into
account individually in the estimation of s.u.'s in distances, angles and
torsion angles; correlations between s.u.'s in cell parameters are only used
when they are defined by crystal symmetry. An approximate (isotropic)
treatment of cell s.u.'s is used for estimating s.u.'s involving l.s. planes.
;
loop_
    _geom_bond_atom_site_label_1
    _geom_bond_atom_site_label_2
    _geom_bond_site_symmetry_2
    _geom_bond_distance
    _geom_bond_publ_flag
    C1 O1 . 1.365(5) ?
    C1 C2 . 1.389(5) ?
    C1 C6 . 1.392(5) ?
    C2 C3 . 1.387(7) ?
    C2 H2 . 0.93 ?
    C3 C4 . 1.360(7) ?
    C3 H3 . 0.93 ?
    C4 C5 . 1.375(7) ?
    C4 H4 . 0.93 ?
    C5 C6 . 1.388(6) ?
    C5 H5 . 0.93 ?
    C6 C7 . 1.484(6) ?
    C7 N1 . 1.502(5) ?
    C7 H7A . 0.97 ?
    C7 H7B . 0.97 ?
    N1 C8 . 1.489(4) ?
    N1 H1A . 0.9 ?
    N1 H1B . 0.9 ?
    C12 S1 . 1.749(8) ?
    C12 H12A . 0.96 ?
    C12 H12B . 0.96 ?
    C12 H12C . 0.96 ?
    C8 C10 . 1.483(7) ?
    C8 C9 . 1.539(4) ?
    C8 H8 . 0.98 ?
    C9 O3 . 1.232(4) ?
    C9 O2 . 1.246(5) ?
    O1 H1 . 0.82 ?
    S1 C11 . 2.023(7) ?
    C10 C11 . 1.366(8) ?
    C10 H10A . 0.97 ?
    C10 H10B . 0.97 ?
    C11 H11A . 0.97 ?
    C11 H11B . 0.97 ?
loop_
    _geom_angle_atom_site_label_1
    _geom_angle_atom_site_label_2
    _geom_angle_atom_site_label_3
    _geom_angle_site_symmetry_1
    _geom_angle_site_symmetry_3
    _geom_angle
    _geom_angle_publ_flag
    O1 C1 C2 . . 121.9(3) ?
    O1 C1 C6 . . 118.1(3) ?
    C2 C1 C6 . . 120.0(3) ?
    C3 C2 C1 . . 119.7(4) ?
    C3 C2 H2 . . 120.1 ?
    C1 C2 H2 . . 120.1 ?
    C4 C3 C2 . . 120.3(4) ?
    C4 C3 H3 . . 119.8 ?
    C2 C3 H3 . . 119.8 ?
    C3 C4 C5 . . 120.0(5) ?
    C3 C4 H4 . . 120 ?
    C5 C4 H4 . . 120 ?
    C4 C5 C6 . . 121.2(4) ?
    C4 C5 H5 . . 119.4 ?
    C6 C5 H5 . . 119.4 ?
    C5 C6 C1 . . 118.4(4) ?
    C5 C6 C7 . . 121.2(4) ?
    C1 C6 C7 . . 120.4(4) ?
    C6 C7 N1 . . 113.2(3) ?
    C6 C7 H7A . . 108.9 ?
    N1 C7 H7A . . 108.9 ?
    C6 C7 H7B . . 108.9 ?
    N1 C7 H7B . . 108.9 ?
    H7A C7 H7B . . 107.8 ?
    C8 N1 C7 . . 110.7(3) ?
    C8 N1 H1A . . 109.5 ?
    C7 N1 H1A . . 109.5 ?
    C8 N1 H1B . . 109.5 ?
    C7 N1 H1B . . 109.5 ?
    H1A N1 H1B . . 108.1 ?
    S1 C12 H12A . . 109.5 ?
    S1 C12 H12B . . 109.5 ?
    H12A C12 H12B . . 109.5 ?
    S1 C12 H12C . . 109.5 ?
    H12A C12 H12C . . 109.5 ?
    H12B C12 H12C . . 109.5 ?
    C10 C8 N1 . . 112.6(3) ?
    C10 C8 C9 . . 115.0(4) ?
    N1 C8 C9 . . 109.9(3) ?
    C10 C8 H8 . . 106.2 ?
    N1 C8 H8 . . 106.2 ?
    C9 C8 H8 . . 106.2 ?
    O3 C9 O2 . . 127.9(3) ?
    O3 C9 C8 . . 114.6(3) ?
    O2 C9 C8 . . 117.5(3) ?
    C1 O1 H1 . . 109.5 ?
    C12 S1 C11 . . 100.5(3) ?
    C11 C10 C8 . . 108.8(4) ?
    C11 C10 H10A . . 109.9 ?
    C8 C10 H10A . . 109.9 ?
    C11 C10 H10B . . 109.9 ?
    C8 C10 H10B . . 109.9 ?
    H10A C10 H10B . . 108.3 ?
    C10 C11 S1 . . 110.1(4) ?
    C10 C11 H11A . . 109.6 ?
    S1 C11 H11A . . 109.6 ?
    C10 C11 H11B . . 109.6 ?
    S1 C11 H11B . . 109.6 ?
    H11A C11 H11B . . 108.1 ?
loop_
    _geom_torsion_atom_site_label_1
    _geom_torsion_atom_site_label_2
    _geom_torsion_atom_site_label_3
    _geom_torsion_atom_site_label_4
    _geom_torsion_site_symmetry_1
    _geom_torsion_site_symmetry_2
    _geom_torsion_site_symmetry_3
    _geom_torsion_site_symmetry_4
    _geom_torsion
    _geom_torsion_publ_flag
    O1 C1 C2 C3 . . . . -177.5(4) ?
    C6 C1 C2 C3 . . . . 3.7(6) ?
    C1 C2 C3 C4 . . . . -1.2(7) ?
    C2 C3 C4 C5 . . . . -2.7(8) ?
    C3 C4 C5 C6 . . . . 4.3(8) ?
    C4 C5 C6 C1 . . . . -1.8(6) ?
    C4 C5 C6 C7 . . . . 179.0(5) ?
    O1 C1 C6 C5 . . . . 178.9(4) ?
    C2 C1 C6 C5 . . . . -2.2(5) ?
    O1 C1 C6 C7 . . . . -1.8(5) ?
    C2 C1 C6 C7 . . . . 177.1(4) ?
    C5 C6 C7 N1 . . . . -89.0(5) ?
    C1 C6 C7 N1 . . . . 91.8(4) ?
    C6 C7 N1 C8 . . . . -169.9(3) ?
    C7 N1 C8 C10 . . . . 156.6(4) ?
    C7 N1 C8 C9 . . . . -73.8(4) ?
    C10 C8 C9 O3 . . . . -74.6(5) ?
    N1 C8 C9 O3 . . . . 157.1(3) ?
    C10 C8 C9 O2 . . . . 105.0(4) ?
    N1 C8 C9 O2 . . . . -23.4(5) ?
    N1 C8 C10 C11 . . . . 71.0(5) ?
    C9 C8 C10 C11 . . . . -55.9(5) ?
    C8 C10 C11 S1 . . . . -177.7(3) ?
    C12 S1 C11 C10 . . . . 100.9(5) ?
loop_
    _geom_hbond_atom_site_label_D
    _geom_hbond_atom_site_label_H
    _geom_hbond_atom_site_label_A
    _geom_hbond_site_symmetry_A
    _geom_hbond_distance_DH
    _geom_hbond_distance_HA
    _geom_hbond_distance_DA
    _geom_hbond_angle_DHA
    O1 H1 O2 1_465 0.82 1.83 2.641(3) 168
    N1 H1A O3 1_565 0.9 1.83 2.713(3) 166
    N1 H1B O1 1_655 0.9 2.14 2.916(4) 144
    N1 H1B O2 . 0.9 2.35 2.687(3) 102
