# Supplementary material for: (S)-2-[(2-Hy­droxy­benz­yl)aza­nium­yl]-4-(methyl­sulfan­yl)butano­ate
Source: Acta Crystallogr Sect E Struct Rep Online. 2011 May 11;67(Pt 6):o1366–7. doi: 10.1107/S1600536811016564 (PMC3120446; doi:10.1107/S1600536811016564)
Supplement: Supplementary file 2 [file e-67-o1366-Isup2.hkl]

#
# h,k,l, Fc-squared, Fo-squared, sigma(Fo-squared) and status flag
#
data_I
_shelx_title ' P1 in P1'
_shelx_refln_list_code          4
_shelx_F_calc_maximum       51.49
_exptl_crystal_F_000       136.00
_reflns_d_resolution_high  0.8107
 
loop_
 _symmetry_equiv_pos_as_xyz
 'x, y, z'
 
_cell_length_a     5.3221
_cell_length_b     5.8369
_cell_length_c    10.5564
_cell_angle_alpha  98.200
_cell_angle_beta   90.780
_cell_angle_gamma  96.849
 
_shelx_F_squared_multiplier     1.000
 
loop_
 _refln_index_h
 _refln_index_k
 _refln_index_l
 _refln_F_squared_calc
 _refln_F_squared_meas
 _refln_F_squared_sigma
 _refln_observed_status
   0   1 -13        0.64        1.85      0.67 o
  -1  -1 -12        1.21        0.52      0.55 o
   0  -1 -12        3.98        3.89      0.47 o
   1  -1 -12        4.23        5.74      0.53 o
   2  -1 -12        0.36        0.50      0.46 o
  -2   0 -12        1.45        0.82      0.78 o
  -1   0 -12        1.63        1.34      0.54 o
   0   0 -12        1.55        3.56      0.58 o
   1   0 -12        4.03        2.20      0.51 o
   2   0 -12        3.35        3.54      0.60 o
  -2   1 -12        1.47        1.81      0.88 o
  -1   1 -12        0.35        1.16      0.69 o
   0   1 -12        0.34        0.02      0.50 o
   1   1 -12        4.84        5.64      0.64 o
   2   1 -12        4.17        3.93      0.61 o
  -2   2 -12        0.94       -0.42      0.83 o
  -1   2 -12        4.15        4.76      0.75 o
   0   2 -12        3.08        3.10      0.72 o
   1   2 -12        1.56        2.20      1.12 o
   2   2 -12        0.29        0.02      1.00 o
  -1   3 -12        2.12        0.79      0.74 o
   0   3 -12        0.18        1.03      1.22 o
   1   3 -12        0.05       -1.10      1.10 o
  -1  -2 -11        0.24        0.50      0.48 o
   0  -2 -11        2.73        3.84      0.42 o
   1  -2 -11        1.25        2.39      0.52 o
   2  -2 -11        2.55        2.88      0.53 o
  -2  -1 -11        0.11        0.58      0.70 o
  -1  -1 -11        0.40        0.14      0.50 o
   0  -1 -11        0.62        0.16      0.41 o
   1  -1 -11        3.65        2.49      0.46 o
   2  -1 -11        1.55        1.39      0.43 o
   3  -1 -11        0.63        0.36      0.39 o
  -3   0 -11        0.55        0.39      0.66 o
  -2   0 -11        1.67        3.85      0.56 o
  -1   0 -11        1.40        0.87      0.40 o
   0   0 -11        2.73        2.16      0.40 o
   1   0 -11       15.60       18.49      0.65 o
   2   0 -11        2.79        2.26      0.41 o
   3   0 -11        0.51        0.61      0.41 o
  -3   1 -11        0.73        0.88      0.93 o
  -2   1 -11        3.27        4.36      1.16 o
  -1   1 -11        8.06        6.76      0.76 o
   0   1 -11        4.96        6.92      0.51 o
   1   1 -11        2.75        1.38      0.53 o
   2   1 -11        0.01        0.04      0.47 o
   3   1 -11        0.40        0.13      0.40 o
  -3   2 -11        0.76        1.74      0.93 o
  -2   2 -11        0.88        0.80      1.14 o
  -1   2 -11        4.21        1.86      1.89 o
   0   2 -11        4.25        4.84      1.16 o
   1   2 -11        3.54        1.76      0.98 o
   2   2 -11        0.92       -0.05      0.93 o
  -3   3 -11        0.65        1.37      0.98 o
  -2   3 -11        0.85        3.20      0.76 o
  -1   3 -11        2.21        2.86      0.70 o
   0   3 -11        0.59        0.48      1.41 o
   1   3 -11        4.36        6.50      1.27 o
   2   3 -11        2.92        2.66      1.08 o
  -2   4 -11        2.54        3.91      0.98 o
  -1   4 -11        6.68        8.43      0.97 o
   0   4 -11        1.51        1.70      0.71 o
   1   4 -11        0.79       -1.03      1.20 o
  -1  -3 -10        5.59        5.33      0.59 o
   0  -3 -10        2.70        2.68      0.48 o
   1  -3 -10        1.46        0.67      0.64 o
   2  -3 -10        6.27        6.45      0.58 o
  -2  -2 -10        1.55        0.84      0.54 o
  -1  -2 -10        5.86        6.52      0.50 o
   0  -2 -10        4.55        4.76      0.40 o
   1  -2 -10        1.69        1.86      0.39 o
   2  -2 -10        1.74        2.16      0.51 o
   3  -2 -10        8.43        7.64      0.51 o
  -3  -1 -10        0.83        0.27      0.64 o
  -2  -1 -10        0.64        1.19      0.51 o
  -1  -1 -10        2.45        1.79      0.40 o
   0  -1 -10       14.19       14.17      0.49 o
   1  -1 -10       11.55       13.32      0.51 o
   2  -1 -10        3.75        2.83      0.46 o
   3  -1 -10        1.50        1.70      0.40 o
  -3   0 -10        6.00        4.96      0.66 o
  -2   0 -10       12.76       14.66      0.93 o
  -1   0 -10        1.99        4.58      0.50 o
   0   0 -10       27.87       25.41      0.59 o
   1   0 -10       11.18        9.80      0.43 o
   2   0 -10        3.80        3.27      0.38 o
   3   0 -10        3.18        2.92      0.76 o
  -4   1 -10        1.05        0.70      1.41 o
  -3   1 -10        0.46        0.54      0.86 o
  -2   1 -10        0.11        0.61      0.63 o
  -1   1 -10       10.94       13.08      0.56 o
   0   1 -10        0.76        0.97      0.42 o
   1   1 -10        3.14        5.20      0.53 o
   2   1 -10        1.50        0.91      0.45 o
  -4   2 -10        3.43        5.16      0.95 o
  -3   2 -10        1.83        0.12      0.83 o
  -2   2 -10        5.53        8.77      0.72 o
  -1   2 -10        4.93        4.57      1.06 o
   0   2 -10        7.19        8.85      0.65 o
   1   2 -10        3.17        5.03      0.57 o
   2   2 -10        4.75        3.30      0.90 o
  -3   3 -10        0.14       -0.61      0.86 o
  -2   3 -10        1.96        1.33      0.84 o
  -1   3 -10        3.95        3.38      0.67 o
   0   3 -10        0.79        0.81      0.61 o
   1   3 -10        1.94        0.51      1.03 o
   2   3 -10        2.36        2.25      0.93 o
  -3   4 -10        0.32        2.00      0.88 o
  -2   4 -10        2.94        3.59      0.79 o
  -1   4 -10       19.21       17.42      0.99 o
   0   4 -10        2.57        3.90      0.70 o
   1   4 -10        2.06        2.40      1.17 o
   2   4 -10        0.91        0.51      1.05 o
  -2   5 -10        2.46        3.15      0.93 o
  -1   5 -10        8.58       10.19      1.53 o
   0   5 -10        6.69        5.91      0.90 o
   1   5 -10        0.05        1.00      1.22 o
  -1  -4  -9        0.04        0.34      0.55 o
   0  -4  -9        0.48        0.23      0.61 o
   1  -4  -9        1.22        2.55      0.44 o
   2  -4  -9        0.44        0.73      0.55 o
  -2  -3  -9        0.96        2.01      0.52 o
  -1  -3  -9        0.56        1.17      0.45 o
   0  -3  -9        7.01        8.30      0.45 o
   1  -3  -9        8.25        7.41      0.42 o
   2  -3  -9        5.03        5.85      1.14 o
   3  -3  -9        5.10        4.97      0.59 o
  -3  -2  -9        1.44        1.35      0.62 o
  -2  -2  -9        0.47       -0.87      0.55 o
  -1  -2  -9       17.41       18.85      0.53 o
   0  -2  -9       11.46       12.63      0.51 o
   1  -2  -9       11.11       13.42      0.45 o
   2  -2  -9        2.50        3.12      0.48 o
   3  -2  -9        0.48        0.18      0.39 o
   4  -2  -9        2.03        2.08      0.40 o
  -4  -1  -9        2.06        1.71      0.66 o
  -3  -1  -9        1.88        2.47      0.57 o
  -2  -1  -9        0.81        1.27      0.47 o
  -1  -1  -9       11.34       11.20      0.44 o
   0  -1  -9       50.02       50.83      0.70 o
   1  -1  -9        9.53       10.35      0.40 o
   2  -1  -9        0.24       -0.19      0.40 o
   3  -1  -9        5.35        5.00      0.82 o
  -4   0  -9        2.91        1.35      0.60 o
  -3   0  -9        6.36        6.46      0.83 o
  -2   0  -9       13.07       10.82      0.78 o
  -1   0  -9        7.15        8.76      0.47 o
   0   0  -9        2.09        2.29      0.40 o
   1   0  -9       26.38       28.96      0.62 o
   2   0  -9        1.01        0.78      0.30 o
  -4   1  -9        2.08        2.30      0.93 o
  -3   1  -9        7.61        8.31      0.88 o
  -2   1  -9        9.23        8.07      0.97 o
  -1   1  -9        8.24        9.15      0.47 o
   0   1  -9        1.01        1.23      0.37 o
   1   1  -9       13.94       12.97      0.45 o
   2   1  -9        0.99        1.43      0.60 o
  -4   2  -9        1.49        2.44      0.90 o
  -3   2  -9        0.72        0.98      0.76 o
  -2   2  -9        7.42        5.79      0.67 o
  -1   2  -9        6.34        8.83      0.65 o
   0   2  -9       37.27       38.43      0.95 o
   1   2  -9        1.61        1.18      0.50 o
   2   2  -9        1.11        0.91      0.57 o
  -4   3  -9        0.03        1.17      0.90 o
  -3   3  -9        1.80        2.00      0.78 o
  -2   3  -9       30.97       32.34      1.03 o
  -1   3  -9        0.50       -1.08      0.57 o
   0   3  -9        7.19        9.22      0.64 o
   1   3  -9        7.05        7.52      0.62 o
   2   3  -9        2.39        4.72      0.93 o
  -3   4  -9        1.54       -1.34      0.81 o
  -2   4  -9        9.41       15.18      1.49 o
  -1   4  -9       22.17       21.43      2.00 o
   0   4  -9        0.17        1.17      0.59 o
   1   4  -9        2.00        2.77      0.66 o
   2   4  -9        0.11        1.03      1.03 o
   3   4  -9        0.78        1.56      1.00 o
  -3   5  -9        8.90        9.19      1.03 o
  -2   5  -9        1.96        0.46      0.86 o
  -1   5  -9        2.82        2.90      1.66 o
   0   5  -9        3.19        4.26      1.23 o
   1   5  -9        2.74        2.66      1.27 o
   2   5  -9        1.83        0.17      1.17 o
  -2  -4  -8        0.04        0.24      0.56 o
  -1  -4  -8        6.69        8.25      0.60 o
   0  -4  -8       10.96        9.40      0.59 o
   1  -4  -8        4.35        4.96      0.66 o
   2  -4  -8        8.74        8.26      0.65 o
   3  -4  -8        0.89        0.87      0.51 o
  -3  -3  -8        0.23        0.72      0.53 o
  -2  -3  -8        7.77        9.35      0.57 o
  -1  -3  -8       10.07       10.08      0.50 o
   0  -3  -8        3.24        3.65      0.39 o
   1  -3  -8        8.13        9.69      0.55 o
   2  -3  -8        1.52        1.46      0.34 o
   3  -3  -8        4.37        4.79      0.47 o
   4  -3  -8        2.35        2.24      0.70 o
  -4  -2  -8        1.77        3.69      0.69 o
  -3  -2  -8        8.81       10.01      1.34 o
  -2  -2  -8       12.80       13.18      0.57 o
  -1  -2  -8       53.36       49.90      0.66 o
   0  -2  -8       45.55       43.47      0.64 o
   1  -2  -8        0.57        0.05      0.32 o
   2  -2  -8       36.16       36.41      0.67 o
   3  -2  -8        2.88        2.92      0.39 o
   4  -2  -8        2.05        3.71      0.53 o
  -4  -1  -8        0.10        0.14      0.58 o
  -3  -1  -8        0.07       -0.48      0.50 o
  -2  -1  -8        0.11        1.28      0.45 o
  -1  -1  -8       24.84       26.65      0.57 o
   0  -1  -8       68.57       67.10      0.75 o
   1  -1  -8        0.94        1.05      0.30 o
   2  -1  -8       12.56       13.08      0.37 o
   3  -1  -8        2.07        1.30      0.49 o
  -4   0  -8        5.56        5.25      0.64 o
  -3   0  -8       32.58       32.20      0.86 o
  -2   0  -8        3.91        3.83      0.41 o
  -1   0  -8       19.28       15.14      0.60 o
   0   0  -8       16.93       16.01      0.47 o
   1   0  -8       21.09       23.05      0.47 o
   2   0  -8       26.93       29.39      0.48 o
  -5   1  -8        0.52        0.51      0.63 o
  -4   1  -8        2.69        0.81      0.81 o
  -3   1  -8        1.84        1.29      0.57 o
  -2   1  -8        7.46        8.56      1.17 o
  -1   1  -8        1.71        0.86      0.34 o
   0   1  -8        1.73        1.31      0.31 o
   1   1  -8        1.89        1.82      0.29 o
   2   1  -8       15.59       12.56      0.64 o
  -5   2  -8        1.81        0.68      0.86 o
  -4   2  -8        0.33       -0.22      0.78 o
  -3   2  -8        3.43        5.33      0.86 o
  -2   2  -8        2.32        0.70      0.54 o
  -1   2  -8       10.28       10.15      0.51 o
   0   2  -8       14.52       13.73      0.56 o
   1   2  -8       18.75       21.42      0.63 o
   2   2  -8        6.53        7.70      0.83 o
  -4   3  -8        1.96        4.64      0.90 o
  -3   3  -8        0.76        1.00      0.78 o
  -2   3  -8       78.11       81.42      1.39 o
  -1   3  -8       28.80       35.65      1.00 o
   0   3  -8       17.62       14.43      0.73 o
   1   3  -8       11.20       11.73      0.67 o
   2   3  -8        1.91       -0.17      0.81 o
  -4   4  -8        1.97        2.09      0.68 o
  -3   4  -8        0.84        1.61      0.86 o
  -2   4  -8       12.21        9.99      0.71 o
  -1   4  -8        8.42       12.12      0.71 o
   0   4  -8        4.76        5.28      0.60 o
   1   4  -8        2.57        1.58      0.53 o
   2   4  -8        3.51        3.74      1.03 o
   3   4  -8        1.68        1.93      0.95 o
  -3   5  -8        3.95        2.13      0.95 o
  -2   5  -8        7.21       11.00      0.93 o
  -1   5  -8        5.17        3.72      0.69 o
   0   5  -8        7.61        7.98      0.70 o
   1   5  -8        6.20        5.77      0.70 o
   2   5  -8        5.32        6.82      1.27 o
  -2   6  -8        4.64        7.31      1.00 o
  -1   6  -8        1.60        0.47      0.68 o
   0   6  -8        1.07        1.08      0.71 o
  -1  -5  -7        3.29        4.82      0.60 o
   0  -5  -7        2.27        2.20      0.52 o
   1  -5  -7        2.22        2.23      0.52 o
   2  -5  -7        5.54        6.43      0.50 o
  -3  -4  -7        0.44        0.16      0.71 o
  -2  -4  -7        1.11        1.80      0.52 o
  -1  -4  -7        1.20        0.47      0.47 o
   0  -4  -7       15.96       14.90      1.21 o
   1  -4  -7        5.71        6.12      0.41 o
   2  -4  -7        0.91        1.36      0.36 o
   3  -4  -7        7.76        8.80      0.55 o
   4  -4  -7        3.41        2.32      0.49 o
  -3  -3  -7        0.70        0.27      0.49 o
  -2  -3  -7        2.64        2.16      0.47 o
  -1  -3  -7        0.57        0.78      0.36 o
   0  -3  -7       20.66       19.34      0.90 o
   1  -3  -7       43.14       38.31      0.62 o
   2  -3  -7       12.13       12.11      0.50 o
   3  -3  -7        9.19       10.07      0.48 o
   4  -3  -7        0.02        0.04      0.40 o
  -4  -2  -7        0.96        1.32      0.73 o
  -3  -2  -7        5.02        6.21      0.58 o
  -2  -2  -7       27.00       32.77      0.77 o
  -1  -2  -7       69.79       74.80      0.76 o
   0  -2  -7       58.16       53.86      0.69 o
   1  -2  -7       46.55       44.20      0.55 o
   2  -2  -7       11.62       12.94      0.37 o
   3  -2  -7       14.12       14.49      0.66 o
   4  -2  -7       22.15       21.07      0.73 o
  -5  -1  -7        0.66        0.34      0.83 o
  -4  -1  -7        2.34        2.38      0.59 o
  -3  -1  -7       11.34       12.04      1.96 o
  -2  -1  -7        7.68        9.93      0.38 o
  -1  -1  -7       30.18       25.75      0.51 o
   0  -1  -7       13.97       12.33      0.48 o
   1  -1  -7       14.18       14.28      0.41 o
   2  -1  -7       32.09       33.51      0.43 o
   3  -1  -7       10.87        8.85      0.59 o
  -5   0  -7        1.41        2.12      0.62 o
  -4   0  -7        1.97        2.08      0.56 o
  -3   0  -7       24.67       24.32      0.68 o
  -2   0  -7        5.37        5.45      0.40 o
  -1   0  -7        1.61        0.75      0.32 o
   0   0  -7       63.66       55.70      0.67 o
   1   0  -7       26.15       25.37      0.45 o
   2   0  -7        2.15        2.15      0.42 o
  -5   1  -7        1.52        1.04      0.60 o
  -4   1  -7        0.06       -0.46      0.73 o
  -3   1  -7        2.89        1.23      0.47 o
  -2   1  -7       24.45       27.38      0.72 o
  -1   1  -7       99.34      119.51      0.99 o
   0   1  -7       25.22       22.00      0.66 o
   1   1  -7       17.75       19.27      0.47 o
  -5   2  -7        0.63        1.37      0.81 o
  -4   2  -7        6.15        5.47      0.83 o
  -3   2  -7       46.57       44.38      2.05 o
  -2   2  -7        4.74        3.62      0.48 o
  -1   2  -7       27.65       21.44      0.69 o
   0   2  -7       32.93       36.84      0.71 o
   1   2  -7       11.61       12.24      0.46 o
   2   2  -7        8.93        8.70      0.46 o
  -5   3  -7        1.71       -0.48      0.65 o
  -4   3  -7       10.77       10.48      0.90 o
  -3   3  -7       38.56       39.76      1.34 o
  -2   3  -7        5.87        4.86      0.94 o
  -1   3  -7       32.10       36.79      0.79 o
   0   3  -7       16.08       16.91      0.64 o
   1   3  -7       37.05       38.73      0.79 o
   2   3  -7        6.69        6.89      0.43 o
  -4   4  -7        0.37        2.22      0.64 o
  -3   4  -7        6.34        8.32      1.45 o
  -2   4  -7       23.50       25.20      0.93 o
  -1   4  -7       10.83       15.42      1.87 o
   0   4  -7        3.62        3.48      1.15 o
   1   4  -7       21.92       22.71      0.85 o
   2   4  -7        1.44        0.54      0.93 o
   3   4  -7       21.09       17.40      1.39 o
  -4   5  -7       18.04       18.84      1.27 o
  -3   5  -7        2.02        4.20      0.88 o
  -2   5  -7        5.73        6.38      1.01 o
  -1   5  -7        4.70        8.01      0.71 o
   0   5  -7        6.22        5.73      0.68 o
   1   5  -7        5.42        3.89      0.66 o
   2   5  -7        5.36        4.13      1.25 o
   3   5  -7        0.79        1.15      1.17 o
  -2   6  -7        7.64        5.13      0.98 o
  -1   6  -7        0.68        0.83      0.73 o
   0   6  -7        4.53        4.94      0.76 o
   1   6  -7        1.73        2.53      1.30 o
  -2  -5  -6        2.35        3.04      0.58 o
  -1  -5  -6        0.61        2.11      0.50 o
   0  -5  -6        3.96        4.40      0.53 o
   1  -5  -6        4.08        4.05      0.50 o
   2  -5  -6        4.49        5.54      0.42 o
   3  -5  -6        2.51        2.39      0.55 o
  -3  -4  -6        2.49        1.92      0.53 o
  -2  -4  -6        2.57        4.14      0.51 o
  -1  -4  -6       22.03       24.03      1.06 o
   0  -4  -6       10.19        9.10      0.42 o
   1  -4  -6       42.83       36.83      0.62 o
   2  -4  -6       15.09       15.54      0.51 o
   3  -4  -6        9.09        8.27      0.53 o
   4  -4  -6        9.58       11.12      0.56 o
  -4  -3  -6        0.06        0.32      0.55 o
  -3  -3  -6        2.52        1.99      0.48 o
  -2  -3  -6       34.54       34.65      1.13 o
  -1  -3  -6       16.88       16.22      0.51 o
   0  -3  -6       17.34       16.35      0.54 o
   1  -3  -6       11.67       12.33      0.45 o
   2  -3  -6       20.23       21.24      0.48 o
   3  -3  -6       23.10       21.69      0.62 o
   4  -3  -6        4.28        4.13      0.42 o
   5  -3  -6        1.59        1.27      0.40 o
  -5  -2  -6        0.81        0.14      0.63 o
  -4  -2  -6        2.65        1.90      0.49 o
  -3  -2  -6        9.11        9.00      0.59 o
  -2  -2  -6       96.52      100.68      0.97 o
  -1  -2  -6       13.64       16.15      0.45 o
   0  -2  -6        9.48        9.09      0.34 o
   1  -2  -6       99.80       93.41      0.78 o
   2  -2  -6       26.18       25.20      0.41 o
   3  -2  -6       13.28       13.20      0.39 o
  -5  -1  -6        3.43        4.96      0.86 o
  -4  -1  -6       21.19       23.97      0.81 o
  -3  -1  -6        0.44       -0.81      0.41 o
  -2  -1  -6        4.50        4.94      0.28 o
  -1  -1  -6       59.31       67.57      0.70 o
   0  -1  -6       36.60       32.88      0.48 o
   1  -1  -6       17.92       17.00      0.37 o
   2  -1  -6       88.99       90.50      0.73 o
  -5   0  -6        2.72        3.99      0.61 o
  -4   0  -6        4.02        0.83      1.04 o
  -3   0  -6       20.41       16.37      0.59 o
  -2   0  -6        9.05       11.37      0.45 o
  -1   0  -6       42.68       48.82      0.57 o
   0   0  -6       68.85       66.89      0.63 o
   1   0  -6       46.26       46.96      0.74 o
  -5   1  -6        1.94        4.35      0.92 o
  -4   1  -6        0.61       -0.29      0.68 o
  -3   1  -6        4.44        1.76      0.51 o
  -2   1  -6       14.68       14.62      0.59 o
  -1   1  -6       80.84       79.49      0.85 o
   0   1  -6      137.24      131.92      1.00 o
   1   1  -6       42.87       52.48      0.54 o
  -5   2  -6        0.53        1.28      0.73 o
  -4   2  -6       15.70       16.30      1.08 o
  -3   2  -6       17.75       18.78      0.68 o
  -2   2  -6       46.23       46.41      0.80 o
  -1   2  -6        7.52       10.26      0.54 o
   0   2  -6       59.98       56.48      0.80 o
   1   2  -6        3.08        2.10      0.31 o
   2   2  -6       12.27       12.10      0.61 o
  -5   3  -6        2.13        4.36      0.73 o
  -4   3  -6        7.16        7.14      1.25 o
  -3   3  -6      148.55      152.32      2.31 o
  -2   3  -6       22.11       21.43      0.69 o
  -1   3  -6       43.16       37.74      0.73 o
   0   3  -6       71.41       73.92      0.97 o
   1   3  -6       49.63       48.11      0.83 o
   2   3  -6       85.75       87.59      1.31 o
   3   3  -6       38.25       32.14      0.86 o
  -5   4  -6       14.00       13.66      0.83 o
  -4   4  -6        0.11        0.20      0.59 o
  -3   4  -6        1.23       -0.28      0.68 o
  -2   4  -6        2.37        1.41      0.42 o
  -1   4  -6        2.20        1.90      0.51 o
   0   4  -6       11.43       12.11      0.81 o
   1   4  -6       16.40       15.52      0.99 o
   2   4  -6        6.95       10.46      0.59 o
   3   4  -6        5.90        7.64      0.55 o
   4   4  -6        2.89        0.95      0.98 o
  -4   5  -6        3.69        1.60      0.61 o
  -3   5  -6        0.19        0.10      0.73 o
  -2   5  -6        0.26        0.22      0.72 o
  -1   5  -6        4.36        7.46      1.61 o
   0   5  -6        3.64        4.29      0.64 o
   1   5  -6        7.03        6.63      0.67 o
   2   5  -6        1.46        1.74      1.08 o
   3   5  -6        1.71        2.52      1.20 o
  -3   6  -6        6.55        4.99      0.98 o
  -2   6  -6        4.46        5.62      0.95 o
  -1   6  -6        2.16        2.29      0.82 o
   0   6  -6        5.81        7.01      1.77 o
   1   6  -6        6.05        4.45      1.71 o
   2   6  -6        5.59        7.04      1.44 o
   0  -6  -5       12.33       12.99      0.62 o
   1  -6  -5        0.11        0.75      0.52 o
   2  -6  -5        1.72        1.58      0.54 o
  -2  -5  -5        3.03        3.36      1.32 o
  -1  -5  -5        8.58        8.50      0.54 o
   0  -5  -5        0.86        1.05      0.60 o
   1  -5  -5        6.47        7.96      0.43 o
   2  -5  -5        2.05        2.41      0.37 o
   3  -5  -5        8.50       10.89      0.90 o
   4  -5  -5        1.04        1.14      0.53 o
  -3  -4  -5        4.64        4.43      0.77 o
  -2  -4  -5        0.26        0.69      0.46 o
  -1  -4  -5       20.45       19.21      0.66 o
   0  -4  -5        1.46        1.10      0.34 o
   1  -4  -5        0.94        0.65      0.33 o
   2  -4  -5       33.06       30.22      0.57 o
   3  -4  -5       10.87       11.88      0.39 o
   4  -4  -5        2.72        3.16      0.47 o
   5  -4  -5        0.49        0.07      0.43 o
  -4  -3  -5        3.71        3.15      0.53 o
  -3  -3  -5       12.75       12.51      0.70 o
  -2  -3  -5        3.39        2.28      0.40 o
  -1  -3  -5       52.45       51.12      0.73 o
   0  -3  -5        9.68        9.13      0.38 o
   1  -3  -5       35.99       34.57      0.49 o
   2  -3  -5       15.78       15.02      0.40 o
   3  -3  -5        7.27        7.82      0.30 o
   4  -3  -5       50.20       51.93      1.00 o
   5  -3  -5        3.54        3.81      0.72 o
  -5  -2  -5        0.47       -0.50      0.58 o
  -4  -2  -5        8.32        8.51      0.57 o
  -3  -2  -5       12.77       12.08      0.64 o
  -2  -2  -5      133.49      126.60      1.02 o
  -1  -2  -5       37.80       41.87      0.48 o
   0  -2  -5       51.35       53.82      0.56 o
   1  -2  -5        5.98        3.95      0.24 o
   2  -2  -5      128.64      129.40      0.94 o
   3  -2  -5       56.69       57.42      0.56 o
   4  -2  -5       28.16       28.64      0.81 o
  -5  -1  -5        2.86        3.15      0.76 o
  -4  -1  -5       25.15       27.26      1.11 o
  -3  -1  -5        7.01        7.52      0.41 o
  -2  -1  -5        4.31        5.69      0.39 o
  -1  -1  -5       62.59       71.84      0.68 o
   0  -1  -5       63.29       58.79      0.59 o
   1  -1  -5      139.46      139.12      0.95 o
   2  -1  -5       33.92       39.24      0.46 o
  -5   0  -5        2.09        2.18      0.76 o
  -4   0  -5       13.97       14.61      0.69 o
  -3   0  -5       12.13       16.08      0.68 o
  -2   0  -5       29.34       37.09      1.13 o
  -1   0  -5       53.98       64.42      0.61 o
   0   0  -5       56.42       48.51      0.50 o
   1   0  -5      193.74      147.78      1.10 o
  -6   1  -5        0.11       -0.05      1.15 o
  -5   1  -5        0.87       -0.75      0.53 o
  -4   1  -5        9.39       11.46      0.81 o
  -3   1  -5       17.74       13.86      0.49 o
  -2   1  -5      138.01      132.34      1.14 o
  -1   1  -5       70.23       91.87      0.89 o
   0   1  -5      151.97      138.57      1.00 o
   1   1  -5       24.47       15.86      0.31 o
  -5   2  -5        1.17        0.18      0.51 o
  -4   2  -5       70.68       76.08      1.31 o
  -3   2  -5       33.11       32.94      0.59 o
  -2   2  -5       13.89       13.74      0.44 o
  -1   2  -5        9.72       10.13      0.35 o
   0   2  -5      109.36      109.64      0.99 o
   1   2  -5      103.83      105.81      1.09 o
   2   2  -5      139.73      148.00      1.71 o
  -5   3  -5        1.36        1.49      0.63 o
  -4   3  -5        9.16        7.72      0.54 o
  -3   3  -5       43.46       43.53      0.73 o
  -2   3  -5       16.21       19.07      0.63 o
  -1   3  -5       23.83       18.76      0.59 o
   0   3  -5       38.66       33.10      0.58 o
   1   3  -5       46.63       42.79      0.71 o
   2   3  -5        9.90        9.35      0.50 o
   3   3  -5       27.16       23.58      0.73 o
  -5   4  -5        8.49        7.70      0.74 o
  -4   4  -5        2.29        2.50      0.57 o
  -3   4  -5        0.49        0.91      0.53 o
  -2   4  -5       22.67       24.08      1.17 o
  -1   4  -5        3.62        4.19      0.45 o
   0   4  -5       29.10       32.38      0.85 o
   1   4  -5       10.34       11.10      1.12 o
   2   4  -5       22.52       24.13      0.80 o
   3   4  -5        6.90        7.47      0.56 o
   4   4  -5        1.36       -0.20      1.05 o
  -4   5  -5        6.00        6.79      0.66 o
  -3   5  -5        8.78        6.12      1.34 o
  -2   5  -5        1.60        0.76      0.58 o
  -1   5  -5        7.89        9.06      0.66 o
   0   5  -5       10.25        8.75      0.65 o
   1   5  -5       10.54       14.29      0.63 o
   2   5  -5        2.23        3.88      0.70 o
   3   5  -5        5.08        4.47      1.27 o
  -3   6  -5       13.39        9.73      1.00 o
  -2   6  -5        0.53        1.05      0.86 o
  -1   6  -5        1.99        2.39      0.72 o
   0   6  -5        9.61        9.17      1.83 o
   1   6  -5       24.37       22.07      1.43 o
   2   6  -5        9.35        9.80      1.49 o
  -1  -6  -4        0.56        0.21      0.56 o
   0  -6  -4       16.06       15.43      0.68 o
   1  -6  -4        3.02        3.94      0.59 o
   2  -6  -4        4.43        5.94      0.54 o
   3  -6  -4        0.88        0.98      0.86 o
  -3  -5  -4        0.49        0.64      0.50 o
  -2  -5  -4        2.25        1.29      0.47 o
  -1  -5  -4        4.74        5.05      0.56 o
   0  -5  -4       20.02       20.48      0.78 o
   1  -5  -4        1.40        0.88      0.35 o
   2  -5  -4       12.38       11.10      0.64 o
   3  -5  -4        1.22        0.87      0.35 o
   4  -5  -4        0.33       -0.01      0.47 o
  -4  -4  -4        1.39        1.14      0.63 o
  -3  -4  -4        0.91        1.05      0.45 o
  -2  -4  -4       37.11       34.47      0.77 o
  -1  -4  -4       34.67       30.54      1.10 o
   0  -4  -4       21.16       18.29      0.50 o
   1  -4  -4       14.63       13.20      0.62 o
   2  -4  -4        6.03        6.08      0.33 o
   3  -4  -4       53.53       55.17      0.68 o
   4  -4  -4        4.92        5.21      0.47 o
   5  -4  -4        6.97        9.23      0.53 o
  -5  -3  -4        0.48        0.10      0.61 o
  -4  -3  -4       12.23       13.05      0.63 o
  -3  -3  -4      103.67      102.46      1.43 o
  -2  -3  -4       49.78       55.34      0.65 o
  -1  -3  -4       42.44       46.14      0.53 o
   0  -3  -4        3.42        4.45      0.28 o
   1  -3  -4       90.37       86.50      0.74 o
   2  -3  -4       44.76       44.54      0.52 o
   3  -3  -4       79.33       83.19      0.73 o
   4  -3  -4       23.28       21.73      0.86 o
   5  -3  -4        4.46        6.53      0.64 o
  -5  -2  -4        3.71        3.12      0.59 o
  -4  -2  -4        4.54        4.63      0.69 o
  -3  -2  -4        9.53       10.01      0.38 o
  -2  -2  -4       34.91       43.29      0.47 o
  -1  -2  -4       14.95       12.51      0.33 o
   0  -2  -4      115.31      133.17      1.11 o
   1  -2  -4        4.45        3.98      0.27 o
   2  -2  -4        9.86        7.77      0.23 o
   3  -2  -4        1.84        1.35      0.24 o
   4  -2  -4       21.01       21.53      0.71 o
   5  -2  -4        9.49        7.48      0.54 o
  -5  -1  -4        6.60        6.28      0.76 o
  -4  -1  -4        1.64        1.94      0.60 o
  -3  -1  -4        7.85        5.94      0.33 o
  -2  -1  -4        6.09        5.16      0.24 o
  -1  -1  -4      261.53      248.75      1.79 o
   0  -1  -4       17.55       15.95      0.32 o
   1  -1  -4      146.05      137.02      0.85 o
   2  -1  -4       48.14       48.48      0.45 o
  -6   0  -4        0.60        0.92      0.70 o
  -5   0  -4        1.95        1.20      0.68 o
  -4   0  -4       23.69       26.07      0.60 o
  -3   0  -4       42.20       49.26      0.63 o
  -2   0  -4       86.09       79.68      0.87 o
  -1   0  -4       51.73       78.04      0.55 o
   0   0  -4      129.79      136.13      0.88 o
   1   0  -4      517.96      522.96      4.17 o
  -6   1  -4        1.53        1.22      0.61 o
  -5   1  -4       15.58       16.72      0.80 o
  -4   1  -4       19.49       16.58      0.61 o
  -3   1  -4       40.60       41.59      0.84 o
  -2   1  -4      154.89      214.55      1.65 o
  -1   1  -4       47.40       50.15      0.47 o
   0   1  -4      276.31      270.37      1.60 o
   1   1  -4      717.64      665.02      5.08 o
  -6   2  -4        0.44        0.04      0.64 o
  -5   2  -4        0.84        1.18      0.51 o
  -4   2  -4       86.03       85.36      0.94 o
  -3   2  -4       78.61       73.61      0.89 o
  -2   2  -4       20.04       25.90      0.54 o
  -1   2  -4       52.26       68.96      0.75 o
   0   2  -4       57.43       63.68      0.69 o
   1   2  -4       47.52       60.63      1.60 o
   2   2  -4      238.45      248.55      2.47 o
  -5   3  -4        0.39        1.68      0.51 o
  -4   3  -4       16.25       17.93      0.71 o
  -3   3  -4       11.37       15.09      0.69 o
  -2   3  -4       15.99       17.04      0.42 o
  -1   3  -4       77.69       87.34      1.03 o
   0   3  -4      152.62      139.76      1.24 o
   1   3  -4       95.48       97.56      2.80 o
   2   3  -4       37.25       42.73      0.53 o
   3   3  -4        2.78        4.04      0.27 o
   4   3  -4        1.05        1.22      0.51 o
  -5   4  -4        5.24        7.53      0.79 o
  -4   4  -4        3.82        1.58      0.90 o
  -3   4  -4        0.41        0.13      0.43 o
  -2   4  -4       30.74       30.32      0.77 o
  -1   4  -4       74.81       72.99      0.99 o
   0   4  -4       14.36       15.60      0.49 o
   1   4  -4        9.15       10.43      0.63 o
   2   4  -4        3.01        3.29      0.33 o
   3   4  -4        2.38        1.83      0.48 o
   4   4  -4        1.07        2.64      1.15 o
  -4   5  -4       17.91       11.12      0.99 o
  -3   5  -4        0.99        1.76      0.76 o
  -2   5  -4        1.38        3.36      0.60 o
  -1   5  -4        2.42        0.83      0.56 o
   0   5  -4       34.84       31.43      0.78 o
   1   5  -4       23.15       25.52      1.05 o
   2   5  -4        8.65       12.39      0.58 o
   3   5  -4        1.72        1.91      1.25 o
  -3   6  -4        9.79       12.90      0.95 o
  -2   6  -4        1.94        1.81      0.83 o
  -1   6  -4        4.29        6.84      1.28 o
   0   6  -4        7.78        9.01      0.63 o
   1   6  -4       37.50       38.04      1.30 o
   2   6  -4        9.98       11.40      0.89 o
  -1   7  -4       15.93       13.20      1.15 o
   0   7  -4        3.72        4.04      1.01 o
  -2  -6  -3        0.57        1.00      0.51 o
  -1  -6  -3        7.41        7.39      0.87 o
   0  -6  -3        2.41        3.26      0.51 o
   1  -6  -3        8.14        9.60      0.56 o
   2  -6  -3        6.71        8.72      0.56 o
   3  -6  -3        3.58        4.99      0.52 o
  -3  -5  -3        3.59        4.20      0.73 o
  -2  -5  -3       20.14       19.34      0.67 o
  -1  -5  -3        8.56        9.09      0.50 o
   0  -5  -3       19.85       20.25      0.65 o
   1  -5  -3        0.59        0.66      0.34 o
   2  -5  -3       24.06       23.88      0.59 o
   3  -5  -3        9.18       10.93      0.48 o
   4  -5  -3        2.28        2.64      0.53 o
  -4  -4  -3        3.42        2.73      0.59 o
  -3  -4  -3       22.32       24.76      0.70 o
  -2  -4  -3       13.60       13.72      0.59 o
  -1  -4  -3       48.99       48.87      0.92 o
   0  -4  -3       12.63       13.49      0.39 o
   1  -4  -3       33.14       27.34      0.49 o
   2  -4  -3       20.70       19.65      0.47 o
   3  -4  -3       57.32       51.68      0.65 o
   4  -4  -3        4.88        5.17      0.47 o
   5  -4  -3        1.47        1.52      0.68 o
  -5  -3  -3        0.23        0.43      0.56 o
  -4  -3  -3       10.49        9.81      0.52 o
  -3  -3  -3       19.97       18.15      0.70 o
  -2  -3  -3       80.49       68.50      0.59 o
  -1  -3  -3       71.78       77.53      0.66 o
   0  -3  -3      139.65      142.11      1.00 o
   1  -3  -3        6.93       10.08      0.32 o
   2  -3  -3        0.87        0.65      0.23 o
   3  -3  -3       45.33       47.97      0.53 o
   4  -3  -3       48.61       49.43      1.22 o
   5  -3  -3        0.12        0.02      0.54 o
  -5  -2  -3        4.51        4.02      0.99 o
  -4  -2  -3       16.85       18.86      0.51 o
  -3  -2  -3       68.63       64.13      0.66 o
  -2  -2  -3       13.15        9.78      0.27 o
  -1  -2  -3      222.34      211.55      1.37 o
   0  -2  -3      105.96      123.41      0.81 o
   1  -2  -3      386.82      380.55      2.39 o
   2  -2  -3      130.46      110.43      0.79 o
   3  -2  -3       34.78       34.21      0.45 o
   4  -2  -3        4.46        5.38      0.35 o
   5  -2  -3        0.44        1.03      0.46 o
   6  -2  -3        3.49        3.05      0.59 o
  -6  -1  -3        1.00        1.32      0.48 o
  -5  -1  -3       11.64       14.16      0.89 o
  -4  -1  -3        2.43        3.15      0.37 o
  -3  -1  -3       59.62       48.74      0.60 o
  -2  -1  -3       51.73       69.14      0.56 o
  -1  -1  -3      180.62      199.13      1.18 o
   0  -1  -3       13.45       23.85      0.33 o
   1  -1  -3      123.04      105.91      0.66 o
   2  -1  -3      106.07       90.57      0.69 o
  -6   0  -3        0.98        1.70      0.57 o
  -5   0  -3        2.68        0.73      0.42 o
  -4   0  -3        4.86        4.10      0.43 o
  -3   0  -3       37.12       44.12      0.60 o
  -2   0  -3      120.31      122.05      1.75 o
  -1   0  -3       83.13       88.62      0.58 o
   0   0  -3      230.72      267.59      1.57 o
   1   0  -3       55.99       85.44      1.30 o
  -6   1  -3        0.79        0.08      0.54 o
  -5   1  -3       16.89       16.38      0.83 o
  -4   1  -3       82.97       94.47      0.95 o
  -3   1  -3       38.80       35.18      0.49 o
  -2   1  -3       65.14       54.33      0.57 o
  -1   1  -3       45.70       60.93      0.51 o
   0   1  -3      101.47       82.58      0.64 o
   1   1  -3      269.05      197.66      1.56 o
  -6   2  -3        0.90       -0.02      0.59 o
  -5   2  -3       34.18       33.33      1.11 o
  -4   2  -3        9.70       13.67      0.67 o
  -3   2  -3       29.81       26.28      0.46 o
  -2   2  -3       35.53       29.99      0.49 o
  -1   2  -3      188.75      240.62      1.60 o
   0   2  -3      249.25      248.81      1.69 o
   1   2  -3      168.43      172.67      1.06 o
   2   2  -3       18.23       16.86      0.32 o
   3   2  -3        5.96        6.08      0.24 o
  -6   3  -3        1.66        0.76      0.52 o
  -5   3  -3        1.16        1.85      0.51 o
  -4   3  -3       11.03        8.05      0.41 o
  -3   3  -3        9.64        6.34      0.38 o
  -2   3  -3        2.07        0.83      0.33 o
  -1   3  -3       73.78       94.27      1.05 o
   0   3  -3       77.59       95.39      0.83 o
   1   3  -3       17.66       10.17      0.36 o
   2   3  -3        6.13        9.19      0.31 o
   3   3  -3       22.38       24.23      0.45 o
   4   3  -3        3.44        1.66      0.54 o
   5   3  -3        1.70        0.98      0.54 o
  -5   4  -3        2.50        3.59      0.55 o
  -4   4  -3       17.98       21.36      0.70 o
  -3   4  -3        9.73        7.44      0.47 o
  -2   4  -3       37.45       35.14      0.60 o
  -1   4  -3        0.05        0.32      0.41 o
   0   4  -3       17.14       15.69      0.66 o
   1   4  -3        6.29        8.85      0.35 o
   2   4  -3       74.03       75.39      0.82 o
   3   4  -3        0.83        1.95      0.35 o
   4   4  -3        2.72        2.25      1.08 o
  -5   5  -3        2.45        2.76      0.66 o
  -4   5  -3       10.53       10.59      0.67 o
  -3   5  -3        9.72        8.22      0.58 o
  -2   5  -3        0.54       -0.47      0.54 o
  -1   5  -3        5.41        4.82      0.50 o
   0   5  -3       99.36       94.52      2.32 o
   1   5  -3       23.66       19.33      0.81 o
   2   5  -3       31.57       30.56      0.81 o
   3   5  -3        7.63        8.77      1.42 o
   4   5  -3        0.69        1.32      1.32 o
  -4   6  -3        0.59       -0.05      0.81 o
  -3   6  -3        6.04        5.28      0.88 o
  -2   6  -3        0.16        0.22      0.73 o
  -1   6  -3       37.34       38.26      0.96 o
   0   6  -3       16.49       20.90      0.82 o
   1   6  -3       10.88       10.64      1.09 o
   2   6  -3        4.64        6.13      0.61 o
  -2   7  -3       16.84       17.79      1.22 o
  -1   7  -3       14.63       13.39      0.89 o
   0   7  -3        5.69        5.01      0.76 o
  -2  -6  -2        1.68        3.43      1.05 o
  -1  -6  -2        9.25        7.91      0.57 o
   0  -6  -2        5.12        4.90      0.52 o
   1  -6  -2        6.48        6.65      0.51 o
   2  -6  -2        9.17        8.90      0.53 o
   3  -6  -2        2.17        1.27      0.48 o
  -3  -5  -2       14.29       13.99      0.59 o
  -2  -5  -2       23.71       22.27      0.82 o
  -1  -5  -2       22.15       19.75      0.70 o
   0  -5  -2       31.69       31.12      0.68 o
   1  -5  -2       42.23       46.04      0.66 o
   2  -5  -2       41.44       43.89      0.66 o
   3  -5  -2        6.76        7.36      0.52 o
   4  -5  -2        6.69        8.41      0.47 o
  -4  -4  -2        5.36        5.47      0.63 o
  -3  -4  -2       17.12       17.76      0.68 o
  -2  -4  -2       20.71       19.61      0.52 o
  -1  -4  -2        1.49        0.79      0.25 o
   0  -4  -2       50.53       50.10      0.54 o
   1  -4  -2       11.89       16.13      0.44 o
   2  -4  -2       92.91       85.41      0.82 o
   3  -4  -2       74.06       78.60      0.79 o
   4  -4  -2        0.87        0.39      0.36 o
   5  -4  -2        1.90        2.25      0.66 o
  -5  -3  -2        5.98        6.59      0.53 o
  -4  -3  -2       24.20       26.09      0.84 o
  -3  -3  -2        5.42        5.89      0.42 o
  -2  -3  -2       70.98       68.56      0.64 o
  -1  -3  -2        5.31        6.34      0.22 o
   0  -3  -2      633.73      644.57      3.86 o
   1  -3  -2       60.62       52.28      0.52 o
   2  -3  -2      103.39       98.77      0.78 o
   3  -3  -2        9.36        8.52      0.35 o
   4  -3  -2        4.60        3.76      0.34 o
   5  -3  -2        7.76        8.14      0.66 o
   6  -3  -2        3.87        2.65      0.58 o
  -5  -2  -2        1.98        3.12      0.46 o
  -4  -2  -2        3.33        2.95      0.34 o
  -3  -2  -2       72.59       72.01      0.66 o
  -2  -2  -2       35.29       37.45      0.42 o
  -1  -2  -2      131.75      152.97      0.95 o
   0  -2  -2      177.09      151.40      0.81 o
   1  -2  -2      121.30      159.03      0.99 o
   2  -2  -2        8.01        9.63      0.27 o
   3  -2  -2       12.94       11.53      0.30 o
   4  -2  -2        8.12        7.60      0.26 o
   5  -2  -2        6.18        7.19      0.59 o
   6  -2  -2        3.87        3.35      0.64 o
  -6  -1  -2        1.14        0.54      0.69 o
  -5  -1  -2        7.40        6.97      0.40 o
  -4  -1  -2        8.99        8.41      0.32 o
  -3  -1  -2        9.03       11.89      0.40 o
  -2  -1  -2      257.21      239.00      1.57 o
  -1  -1  -2       48.34       46.46      0.48 o
   0  -1  -2      507.06      509.60      2.50 o
   1  -1  -2       28.01       37.64      0.32 o
   2  -1  -2      111.03       88.76      0.68 o
   3  -1  -2      243.28      247.03      2.40 o
   4  -1  -2       10.00       10.53      0.33 o
   5  -1  -2       17.67       17.74      0.73 o
   6  -1  -2        0.12       -0.17      0.54 o
  -6   0  -2        1.46        0.29      1.08 o
  -5   0  -2       14.35       17.67      0.60 o
  -4   0  -2       58.28       59.21      0.60 o
  -3   0  -2      119.56      122.27      0.97 o
  -2   0  -2      144.53      188.81      1.42 o
  -1   0  -2      752.97      674.69      4.01 o
  -6   1  -2        6.31        7.74      1.03 o
  -5   1  -2       22.55       22.47      0.89 o
  -4   1  -2       18.47       16.40      0.47 o
  -3   1  -2       23.92       21.25      0.37 o
  -2   1  -2      150.41      147.71      1.03 o
  -1   1  -2       87.18      118.08      0.76 o
   0   1  -2     1068.83     1221.36      8.44 o
   1   1  -2     1257.61     1346.18      8.08 o
   3   1  -2       15.27       14.61      0.54 o
   4   1  -2        3.04        3.05      0.42 o
  -6   2  -2        2.85        3.80      0.58 o
  -5   2  -2       30.00       30.60      0.62 o
  -4   2  -2       49.27       51.06      0.61 o
  -3   2  -2       32.99       39.46      0.46 o
  -2   2  -2      247.69      241.37      1.60 o
  -1   2  -2     1050.97     1002.57      6.43 o
   0   2  -2      127.37      115.39      0.99 o
   1   2  -2      217.04      196.14      1.19 o
   2   2  -2       36.97       44.32      0.56 o
   3   2  -2       80.78       82.00      0.86 o
   4   2  -2        6.69        8.05      0.39 o
  -6   3  -2        0.26        0.16      0.56 o
  -5   3  -2        3.01        3.05      0.49 o
  -4   3  -2       24.45       27.49      0.59 o
  -3   3  -2        8.06       10.70      0.34 o
  -2   3  -2       60.73       55.18      0.57 o
  -1   3  -2       20.40       27.84      0.43 o
   0   3  -2      139.80      144.47      1.22 o
   1   3  -2      179.96      163.51      1.16 o
   2   3  -2       28.82       25.30      0.45 o
   3   3  -2       14.78       17.02      0.55 o
   4   3  -2       11.81       12.08      0.77 o
   5   3  -2        8.01        9.31      1.25 o
  -5   4  -2        4.33        3.06      0.52 o
  -4   4  -2        5.87        4.94      0.49 o
  -3   4  -2        1.41        1.96      0.35 o
  -2   4  -2       53.93       53.55      0.67 o
  -1   4  -2       11.64       15.33      0.51 o
   0   4  -2       40.37       41.02      0.65 o
   1   4  -2       10.73       12.04      0.43 o
   2   4  -2       17.17       19.06      0.51 o
   3   4  -2       12.67       14.85      0.62 o
   4   4  -2        1.88        2.05      1.12 o
  -5   5  -2        0.17       -0.22      0.60 o
  -4   5  -2        3.30        2.80      0.60 o
  -3   5  -2        7.34        7.16      0.56 o
  -2   5  -2       12.81       12.94      1.17 o
  -1   5  -2       16.74       14.51      0.84 o
   0   5  -2       46.20       46.35      1.04 o
   1   5  -2       13.60       13.06      0.59 o
   2   5  -2       12.96       11.76      0.57 o
   3   5  -2       15.74       17.00      0.86 o
   4   5  -2        3.72        3.59      1.37 o
  -4   6  -2        0.26       -0.17      0.78 o
  -3   6  -2       10.89       12.61      0.95 o
  -2   6  -2        3.01        2.00      0.81 o
  -1   6  -2       14.84       13.26      0.81 o
   0   6  -2       70.02       69.79      2.24 o
   1   6  -2        2.47        1.62      0.65 o
   2   6  -2        0.08       -1.08      0.54 o
  -2   7  -2       40.92       42.11      1.52 o
  -1   7  -2       11.98       13.16      1.28 o
   0   7  -2        4.21        4.81      1.22 o
   1  -7  -1        1.75        2.08      0.75 o
  -2  -6  -1        2.75        3.14      0.52 o
  -1  -6  -1        5.79        6.24      0.58 o
   0  -6  -1        0.89        0.50      0.65 o
   1  -6  -1        0.08       -0.79      0.83 o
   2  -6  -1        1.12        0.70      0.47 o
   3  -6  -1        8.18        7.61      0.53 o
   4  -6  -1       13.26       15.79      0.97 o
  -3  -5  -1       15.14       14.68      0.81 o
  -2  -5  -1        6.18        7.15      0.49 o
  -1  -5  -1       41.82       40.10      0.74 o
   0  -5  -1       30.81       24.64      0.93 o
   1  -5  -1       92.48       88.22      1.05 o
   2  -5  -1       68.61       67.95      0.79 o
   3  -5  -1        8.40        9.35      0.40 o
   4  -5  -1        2.10        3.11      0.39 o
   5  -5  -1        6.42        8.02      0.88 o
  -4  -4  -1        8.11        8.65      0.46 o
  -3  -4  -1       15.14       15.75      0.51 o
  -2  -4  -1       12.56       12.02      0.36 o
  -1  -4  -1       19.98       20.05      0.36 o
   0  -4  -1       43.94       42.78      0.45 o
   1  -4  -1      135.66      136.94      1.12 o
   2  -4  -1       98.29      102.00      0.80 o
   3  -4  -1        7.30        7.42      0.40 o
   4  -4  -1        2.79        3.85      0.56 o
   5  -4  -1        1.12        0.81      0.66 o
  -5  -3  -1        7.18        6.93      0.48 o
  -4  -3  -1       16.33       16.98      0.57 o
  -3  -3  -1        6.21        6.30      0.33 o
  -2  -3  -1        9.79       10.38      0.31 o
  -1  -3  -1      118.23      118.11      0.77 o
   0  -3  -1      115.16      127.01      0.81 o
   1  -3  -1      133.80      136.62      1.08 o
   2  -3  -1        3.51        3.64      0.24 o
   3  -3  -1       64.27       66.71      0.72 o
   4  -3  -1        9.31       12.53      0.40 o
   5  -3  -1        2.77        1.66      0.71 o
   6  -3  -1        7.62        6.90      0.64 o
  -5  -2  -1        1.04        0.53      0.47 o
  -4  -2  -1        7.19        8.09      0.56 o
  -3  -2  -1       21.21       23.29      0.57 o
  -2  -2  -1       48.53       40.47      0.41 o
  -1  -2  -1       15.35       19.01      0.26 o
   0  -2  -1      408.92      433.54      2.12 o
   1  -2  -1      248.61      219.70      1.21 o
   2  -2  -1      266.86      257.95      1.71 o
   3  -2  -1        7.23        7.70      0.26 o
   4  -2  -1        4.44        5.15      0.26 o
   5  -2  -1        0.01       -0.74      0.44 o
   6  -2  -1        8.54        8.87      0.86 o
  -6  -1  -1        3.40        4.61      0.64 o
  -5  -1  -1        7.99        8.44      0.50 o
  -4  -1  -1        5.85        5.85      0.24 o
  -3  -1  -1      123.38      124.08      0.96 o
  -2  -1  -1       23.03       15.99      0.30 o
  -1  -1  -1      458.69      491.31      2.70 o
   0  -1  -1      919.05      996.42      4.84 o
   1  -1  -1      366.47      421.38      2.40 o
   2  -1  -1       66.85       62.66      0.48 o
   3  -1  -1        9.09       11.08      0.31 o
   4  -1  -1        8.22        9.36      0.36 o
   5  -1  -1        3.10        3.25      0.51 o
   6  -1  -1        2.19        2.08      0.59 o
  -6   0  -1        8.51        7.21      0.70 o
  -5   0  -1       22.75       21.31      0.82 o
  -4   0  -1       10.53        8.83      0.33 o
  -3   0  -1      126.35      114.20      0.82 o
  -2   0  -1       32.58       22.41      0.36 o
  -1   0  -1     2039.14     2068.35     15.05 o
   1   0  -1       35.99       53.08      1.00 o
   3   0  -1        8.99        8.25      0.34 o
   4   0  -1       44.40       43.92      0.75 o
   6   0  -1        8.88        9.70      0.71 o
  -6   1  -1        9.16        7.83      0.87 o
  -5   1  -1       14.58       17.47      0.76 o
  -4   1  -1       17.43       18.72      0.45 o
  -3   1  -1       60.05       54.37      0.52 o
  -2   1  -1       44.44       38.39      0.38 o
  -1   1  -1      410.80      369.94      2.40 o
   0   1  -1      512.55      440.52      2.35 o
   1   1  -1     1831.33     1781.79     11.95 o
   2   1  -1       44.73       31.87      0.37 o
   3   1  -1        1.36        1.90      0.20 o
   4   1  -1       20.33       22.40      0.55 o
   5   1  -1        0.82        1.91      0.54 o
   6   1  -1       18.31       14.96      1.32 o
  -6   2  -1        4.73        3.65      0.68 o
  -5   2  -1        9.75       11.48      0.51 o
  -4   2  -1       14.78       12.58      0.39 o
  -3   2  -1       31.59       27.71      0.42 o
  -2   2  -1       13.41       11.73      0.31 o
  -1   2  -1     1081.29     1136.79      6.10 o
   0   2  -1       86.62       72.54      0.50 o
   1   2  -1       23.24       19.91      0.33 o
   2   2  -1        1.77        1.69      0.20 o
   3   2  -1        5.16        7.48      0.26 o
   4   2  -1       35.79       33.00      0.61 o
   5   2  -1        1.38        2.71      0.53 o
   6   2  -1        0.48        1.34      1.17 o
  -6   3  -1        0.12        0.93      1.15 o
  -5   3  -1       15.44       13.38      0.73 o
  -4   3  -1        5.28        5.97      0.37 o
  -3   3  -1       18.36       17.27      0.43 o
  -2   3  -1       49.19       49.24      0.58 o
  -1   3  -1       71.36       53.49      0.55 o
   0   3  -1        3.13        3.14      0.33 o
   1   3  -1       53.21       58.42      0.57 o
   2   3  -1       63.78       53.47      0.61 o
   3   3  -1        0.04       -0.25      0.29 o
   4   3  -1        8.02        8.22      0.61 o
   5   3  -1        7.25        4.86      1.30 o
  -5   4  -1        1.22        0.63      0.60 o
  -4   4  -1       14.57       15.08      0.63 o
  -3   4  -1        3.65        4.14      0.35 o
  -2   4  -1       10.73       11.17      0.41 o
  -1   4  -1       10.31        7.41      0.35 o
   0   4  -1       12.77       12.27      0.44 o
   1   4  -1      109.58      110.41      0.93 o
   2   4  -1       11.67       11.55      0.46 o
   3   4  -1        2.06        2.22      0.46 o
   4   4  -1        7.03        8.99      1.37 o
  -5   5  -1        2.56        1.44      0.54 o
  -4   5  -1        3.41        4.86      0.53 o
  -3   5  -1        8.18        5.82      0.50 o
  -2   5  -1       51.67       51.07      0.90 o
  -1   5  -1      173.70      183.69      2.49 o
   0   5  -1       15.67       17.83      0.76 o
   1   5  -1       15.11       16.28      0.69 o
   2   5  -1        7.75        7.73      0.58 o
   3   5  -1        6.12        5.41      0.57 o
   4   5  -1       17.55       18.45      1.81 o
  -4   6  -1        1.07        2.15      0.86 o
  -3   6  -1       16.99       15.89      0.98 o
  -2   6  -1        4.63        4.37      0.66 o
  -1   6  -1        8.27        8.90      1.12 o
   0   6  -1       13.79       13.38      0.86 o
   1   6  -1        3.42        2.90      0.58 o
   2   6  -1        2.08        3.42      0.84 o
  -2   7  -1       33.60       32.56      1.14 o
  -1   7  -1        7.96        8.83      0.78 o
   0   7  -1        1.91        3.39      0.79 o
   0  -7   0        3.54        4.42      0.56 o
   1  -7   0        3.07        3.05      0.73 o
   2  -7   0       17.40       18.53      0.75 o
  -2  -6   0        5.33        4.75      0.52 o
  -1  -6   0        0.30        0.51      0.44 o
   0  -6   0        6.97        9.44      0.81 o
   1  -6   0        8.07        8.45      0.50 o
   2  -6   0        0.79        0.43      0.44 o
   3  -6   0       14.63       16.23      0.76 o
   4  -6   0        2.06        2.79      0.50 o
  -4  -5   0       11.59       11.98      1.09 o
  -3  -5   0        5.44        5.48      0.57 o
  -2  -5   0        6.27        6.11      0.51 o
  -1  -5   0       15.12       15.97      1.01 o
   0  -5   0       55.32       60.13      0.85 o
   1  -5   0      211.46      203.68      1.59 o
   2  -5   0       16.86       15.70      0.56 o
   3  -5   0        1.21        1.14      0.47 o
   4  -5   0        7.71        8.77      0.62 o
   5  -5   0        4.51        3.71      0.78 o
  -4  -4   0        4.50        4.43      0.41 o
  -3  -4   0        8.92        9.64      0.41 o
  -2  -4   0        0.68        0.42      0.27 o
  -1  -4   0       27.82       28.82      0.44 o
   0  -4   0        5.64        6.55      0.30 o
   1  -4   0       27.92       25.54      0.56 o
   2  -4   0      187.50      177.22      1.27 o
   3  -4   0        3.01        2.90      0.35 o
   4  -4   0        2.25        2.96      0.38 o
   5  -4   0        6.58        6.04      0.76 o
  -5  -3   0        9.46        9.65      0.76 o
  -4  -3   0       11.21        9.96      0.39 o
  -3  -3   0       30.81       31.18      0.46 o
  -2  -3   0        2.19        1.79      0.21 o
  -1  -3   0      176.92      186.54      1.05 o
   0  -3   0      326.58      352.36      2.45 o
   1  -3   0      121.90      106.56      0.72 o
   2  -3   0       45.63       47.47      0.53 o
   3  -3   0       28.90       31.44      0.45 o
   4  -3   0        6.00        7.37      0.35 o
   5  -3   0        7.60        7.36      0.61 o
   6  -3   0        1.47        1.74      1.06 o
  -6  -2   0        0.88        0.89      0.48 o
  -5  -2   0        2.26        2.67      0.46 o
  -4  -2   0       21.50       25.09      0.61 o
  -3  -2   0       13.66       14.05      0.31 o
  -2  -2   0      175.51      174.41      1.15 o
  -1  -2   0       15.16       15.67      0.24 o
   0  -2   0      168.80      163.84      1.00 o
   1  -2   0       11.38       20.07      0.31 o
   2  -2   0      144.22      153.36      1.00 o
   3  -2   0      108.30      107.75      0.84 o
   4  -2   0        1.86        1.16      0.25 o
   5  -2   0        9.15        8.05      0.54 o
   6  -2   0        2.91        2.27      0.58 o
  -6  -1   0        9.53       10.56      1.16 o
  -5  -1   0        1.35        1.39      0.56 o
  -4  -1   0        1.61        1.16      0.32 o
  -3  -1   0       29.03       30.38      0.29 o
  -2  -1   0       11.09        6.86      0.17 o
  -1  -1   0       39.69       33.03      0.25 o
   1  -1   0      460.31      473.05      2.22 o
   2  -1   0      770.74      762.76      4.60 o
   3  -1   0       58.15       60.75      0.53 o
   4  -1   0       11.49       11.11      0.37 o
   5  -1   0        4.44        4.89      0.62 o
   6  -1   0        3.17        3.85      0.59 o
  -6   0   0       14.23       14.18      0.94 o
  -5   0   0       43.22       45.33      0.97 o
  -4   0   0       23.54       21.28      0.79 o
  -3   0   0       42.99       44.68      0.57 o
  -2   0   0      519.48      459.69      5.60 o
  -1   0   0      138.85      137.42      1.76 o
   1   0   0      136.49      138.16      0.96 o
   2   0   0      523.17      467.16      2.89 o
   3   0   0       41.60       43.43      0.43 o
   4   0   0       24.19       21.67      0.44 o
   5   0   0       43.23       45.12      0.87 o
   6   0   0       14.34       12.73      1.32 o
  -6   1   0        3.13        4.33      1.05 o
  -5   1   0        4.57        4.36      0.56 o
  -4   1   0       11.84       12.15      0.36 o
  -3   1   0       58.31       60.13      0.46 o
  -2   1   0      775.89      769.98      4.30 o
  -1   1   0      465.02      476.49      2.22 o
   1   1   0       39.54       32.97      0.38 o
   2   1   0       11.26        7.08      0.23 o
   3   1   0       29.72       30.29      0.38 o
   4   1   0        1.72        1.39      0.24 o
   5   1   0        1.35        1.50      0.48 o
   6   1   0        9.46        7.16      1.34 o
  -6   2   0        2.94        2.23      0.64 o
  -5   2   0        9.24        8.43      0.61 o
  -4   2   0        1.87        1.25      0.25 o
  -3   2   0      109.48      108.66      0.83 o
  -2   2   0      141.47      153.50      1.02 o
  -1   2   0       11.70       20.78      0.34 o
   0   2   0      165.65      163.32      0.94 o
   1   2   0       13.99       14.80      0.32 o
   2   2   0      173.92      175.55      1.32 o
   3   2   0       12.99       14.04      0.42 o
   4   2   0       21.11       25.36      0.56 o
   5   2   0        2.26        2.52      1.17 o
   6   2   0        0.90        1.22      1.25 o
  -6   3   0        1.46        1.54      1.15 o
  -5   3   0        7.50        7.16      0.70 o
  -4   3   0        6.09        7.42      0.36 o
  -3   3   0       28.29       30.84      0.47 o
  -2   3   0       46.23       48.25      0.46 o
  -1   3   0      120.74      105.30      0.84 o
   0   3   0      324.59      350.72      2.30 o
   1   3   0      176.34      190.32      1.45 o
   2   3   0        2.44        2.59      0.29 o
   3   3   0       30.77       30.58      0.70 o
   4   3   0       11.47        9.77      0.50 o
   5   3   0        9.48        7.77      1.42 o
  -5   4   0        6.64        6.62      0.99 o
  -4   4   0        2.30        2.75      0.38 o
  -3   4   0        2.99        3.18      0.34 o
  -2   4   0      187.74      175.61      1.44 o
  -1   4   0       27.74       24.67      0.48 o
   0   4   0        6.04        5.81      0.39 o
   1   4   0       28.58       29.09      0.50 o
   2   4   0        0.70        0.40      0.41 o
   3   4   0        9.09        9.50      0.55 o
   4   4   0        4.62        2.98      1.30 o
  -5   5   0        4.52        2.71      0.56 o
  -4   5   0        7.71        8.94      0.55 o
  -3   5   0        1.25        0.95      0.54 o
  -2   5   0       17.06       16.63      0.69 o
  -1   5   0      211.14      201.41      2.03 o
   0   5   0       55.66       61.79      0.99 o
   1   5   0       14.77       15.31      0.65 o
   2   5   0        6.46        6.42      1.02 o
   3   5   0        5.42        4.69      0.62 o
   4   5   0       11.53       13.81      1.74 o
  -4   6   0        2.05        2.18      0.86 o
  -3   6   0       14.57       14.42      0.95 o
  -2   6   0        0.76        1.37      0.58 o
  -1   6   0        8.01        9.04      1.15 o
   0   6   0        6.96        8.05      0.69 o
   1   6   0        0.26        0.00      0.61 o
   2   6   0        5.27        5.34      0.84 o
  -2   7   0       17.36       17.19      0.91 o
  -1   7   0        3.07        3.54      1.20 o
   0   7   0        3.57        4.33      1.72 o
   0  -7   1        1.92        2.71      0.71 o
   1  -7   1        7.93        9.52      0.59 o
   2  -7   1       33.60       33.78      0.87 o
  -2  -6   1        2.04        2.89      0.49 o
  -1  -6   1        3.42        3.10      0.47 o
   0  -6   1       13.78       13.53      0.67 o
   1  -6   1        8.22        8.76      0.52 o
   2  -6   1        4.68        3.64      0.46 o
   3  -6   1       16.93       15.72      0.65 o
   4  -6   1        1.09        2.19      0.50 o
  -4  -5   1       17.53       17.62      0.76 o
  -3  -5   1        6.11        4.96      0.46 o
  -2  -5   1        7.78        7.09      0.51 o
  -1  -5   1       14.79       13.39      0.62 o
   0  -5   1       16.03       15.73      0.58 o
   1  -5   1      173.27      183.72      1.50 o
   2  -5   1       52.05       52.44      0.68 o
   3  -5   1        8.10        6.65      0.37 o
   4  -5   1        3.43        4.81      0.48 o
   5  -5   1        2.56        1.72      0.55 o
  -4  -4   1        7.11        9.57      0.37 o
  -3  -4   1        2.07        3.35      0.31 o
  -2  -4   1       11.45       11.72      0.38 o
  -1  -4   1      110.31      111.02      0.85 o
   0  -4   1       12.25       11.03      0.29 o
   1  -4   1       10.66        8.12      0.25 o
   2  -4   1       10.99       11.46      0.38 o
   3  -4   1        3.72        4.29      0.44 o
   4  -4   1       14.69       15.67      0.61 o
   5  -4   1        1.21        0.97      0.46 o
  -5  -3   1        7.37        7.97      0.73 o
  -4  -3   1        8.02        8.80      0.47 o
  -3  -3   1        0.02        0.33      0.20 o
  -2  -3   1       63.77       53.10      0.43 o
  -1  -3   1       52.20       57.10      0.48 o
   0  -3   1        3.56        3.88      0.16 o
   1  -3   1       73.09       54.52      0.42 o
   2  -3   1       48.94       49.86      0.55 o
   3  -3   1       18.12       16.94      0.40 o
   4  -3   1        5.23        5.98      0.36 o
   5  -3   1       15.32       12.75      1.16 o
   6  -3   1        0.13       -0.35      0.93 o
  -6  -2   1        0.48        1.33      0.64 o
  -5  -2   1        1.32        2.59      0.47 o
  -4  -2   1       35.29       32.41      0.62 o
  -3  -2   1        4.90        7.22      0.21 o
  -2  -2   1        2.14        2.18      0.14 o
  -1  -2   1       22.99       19.69      0.28 o
   0  -2   1       89.79       75.02      0.48 o
   1  -2   1     1078.22     1149.64      6.01 o
   2  -2   1       13.00       11.12      0.30 o
   3  -2   1       32.02       27.56      0.40 o
   4  -2   1       14.51       11.81      0.39 o
   5  -2   1        9.90       12.65      0.47 o
   6  -2   1        4.71        3.30      1.28 o
  -6  -1   1       18.27       21.29      1.64 o
  -5  -1   1        0.85        0.37      0.95 o
  -4  -1   1       20.39       22.99      0.66 o
  -3  -1   1        1.35        1.73      0.55 o
  -2  -1   1       45.84       31.82      0.60 o
  -1  -1   1     1824.47     1795.65     13.87 o
   0  -1   1      522.70      444.68      2.03 o
   1  -1   1      410.25      370.68      2.44 o
   2  -1   1       46.28       39.35      0.39 o
   3  -1   1       60.47       54.77      0.49 o
   4  -1   1       17.31       17.99      0.40 o
   5  -1   1       14.77       17.72      0.77 o
   6  -1   1        9.11        7.91      0.65 o
  -6   0   1        8.99        9.43      1.20 o
  -5   0   1        1.97        2.35      0.98 o
  -4   0   1       44.33       44.71      0.77 o
  -3   0   1        9.44       10.51      0.73 o
  -2   0   1      261.36      225.82      3.45 o
  -1   0   1       38.43       55.92      0.98 o
   1   0   1     2037.73     2058.37     11.76 o
   2   0   1       34.28       22.92      0.32 o
   3   0   1      125.93      113.88      0.72 o
   4   0   1       10.17        8.04      0.28 o
   5   0   1       22.56       22.04      0.78 o
   6   0   1        8.50        7.31      1.37 o
  -6   1   1        2.19        1.38      0.70 o
  -5   1   1        2.97        3.20      0.93 o
  -4   1   1        8.13        9.80      0.90 o
  -3   1   1        9.24        9.21      1.98 o
  -2   1   1       64.24       61.05      0.66 o
  -1   1   1      372.39      423.69      2.07 o
   0   1   1      924.40     1006.99      6.04 o
   1   1   1      453.70      489.85      3.62 o
   2   1   1       22.95       15.44      0.34 o
   3   1   1      121.43      123.14      0.92 o
   4   1   1        5.90        5.97      0.30 o
   5   1   1        8.11        7.75      0.60 o
   6   1   1        3.42        2.64      1.30 o
  -6   2   1        8.47        8.97      0.68 o
  -5   2   1        0.01        0.30      0.51 o
  -4   2   1        4.33        5.48      0.36 o
  -3   2   1        7.36        7.56      0.23 o
  -2   2   1      269.21      259.50      1.44 o
  -1   2   1      246.91      218.13      1.22 o
   0   2   1      407.10      432.48      2.45 o
   1   2   1       14.52       17.92      0.31 o
   2   2   1       49.05       41.32      0.75 o
   3   2   1       21.68       23.67      0.47 o
   4   2   1        7.45        8.09      0.48 o
   5   2   1        1.04       -1.12      1.12 o
  -6   3   1        7.65        6.03      0.69 o
  -5   3   1        2.80        1.86      0.56 o
  -4   3   1        9.53       12.47      0.55 o
  -3   3   1       64.29       68.36      0.65 o
  -2   3   1        3.75        3.81      0.21 o
  -1   3   1      134.38      137.78      0.95 o
   0   3   1      116.17      127.32      0.87 o
   1   3   1      118.32      117.94      1.01 o
   2   3   1        9.32       10.67      0.38 o
   3   3   1        6.48        6.82      0.37 o
   4   3   1       16.10       17.38      0.68 o
   5   3   1        7.20        9.07      1.47 o
  -5   4   1        1.09        0.59      0.86 o
  -4   4   1        2.84        3.81      0.38 o
  -3   4   1        7.49        7.59      0.38 o
  -2   4   1       98.02      102.23      0.91 o
  -1   4   1      135.94      137.34      1.10 o
   0   4   1       42.86       43.06      0.69 o
   1   4   1       20.13       19.36      0.57 o
   2   4   1       12.37       10.97      0.54 o
   3   4   1       14.90       16.39      0.67 o
   4   4   1        8.07        8.18      0.73 o
  -5   5   1        6.39        5.38      0.98 o
  -4   5   1        2.09        2.86      0.60 o
  -3   5   1        8.22        9.73      0.54 o
  -2   5   1       68.82       69.09      1.04 o
  -1   5   1       92.08       87.79      1.18 o
   0   5   1       30.87       25.89      0.76 o
   1   5   1       41.62       40.26      0.88 o
   2   5   1        6.14        5.94      0.60 o
   3   5   1       15.23       14.75      0.80 o
  -4   6   1       13.29       15.54      1.00 o
  -3   6   1        8.20        8.47      0.70 o
  -2   6   1        1.08        1.98      0.63 o
  -1   6   1        0.08        0.04      0.56 o
   0   6   1        0.90        0.45      0.62 o
   1   6   1        5.83        6.93      1.07 o
   2   6   1        2.83        2.55      0.88 o
  -1   7   1        1.73        1.59      1.05 o
   0  -7   2        4.18        2.99      0.52 o
   1  -7   2       12.00       13.65      0.80 o
   2  -7   2       40.85       41.56      0.90 o
  -2  -6   2        0.08        0.71      0.55 o
  -1  -6   2        2.52        2.56      0.45 o
   0  -6   2       69.91       69.92      1.15 o
   1  -6   2       14.92       12.79      0.55 o
   2  -6   2        3.03        3.55      0.61 o
   3  -6   2       10.92       12.05      0.56 o
   4  -6   2        0.26       -0.10      0.47 o
  -4  -5   2        3.79        4.50      0.46 o
  -3  -5   2       15.62       16.63      0.60 o
  -2  -5   2       13.18       11.92      0.62 o
  -1  -5   2       13.53       13.59      0.55 o
   0  -5   2       46.16       44.95      0.63 o
   1  -5   2       16.89       15.14      0.50 o
   2  -5   2       12.69       11.89      0.42 o
   3  -5   2        7.42        8.03      0.65 o
   4  -5   2        3.25        3.07      0.45 o
   5  -5   2        0.17       -0.45      0.56 o
  -4  -4   2        1.84        3.26      0.39 o
  -3  -4   2       12.62       14.24      0.50 o
  -2  -4   2       16.87       18.12      0.39 o
  -1  -4   2       10.33       11.32      0.34 o
   0  -4   2       40.19       40.45      0.42 o
   1  -4   2       11.38       13.85      0.31 o
   2  -4   2       53.70       53.11      1.07 o
   3  -4   2        1.36        1.65      0.35 o
   4  -4   2        5.81        4.36      0.41 o
   5  -4   2        4.35        4.10      0.44 o
  -5  -3   2        7.88       10.79      0.61 o
  -4  -3   2       12.00       13.31      0.53 o
  -3  -3   2       14.43       16.14      0.31 o
  -2  -3   2       29.26       26.23      0.34 o
  -1  -3   2      180.22      164.93      1.12 o
   0  -3   2      138.65      141.70      0.84 o
   1  -3   2       20.79       28.67      0.39 o
   2  -3   2       61.74       57.17      0.58 o
   3  -3   2        8.26       11.09      0.35 o
   4  -3   2       24.67       27.39      1.11 o
   5  -3   2        3.01        3.49      0.40 o
   6  -3   2        0.26       -0.22      0.62 o
  -6  -2   2        0.84        1.20      1.15 o
  -5  -2   2       12.11       10.04      1.12 o
  -4  -2   2        7.02        8.43      0.90 o
  -3  -2   2       80.62       81.13      1.48 o
  -2  -2   2       36.26       43.89      0.36 o
  -1  -2   2      219.91      199.61      1.26 o
   0  -2   2      125.29      112.87      0.67 o
   1  -2   2     1058.09     1016.25      5.06 o
   2  -2   2      245.85      240.26      1.62 o
   3  -2   2       33.45       39.37      0.47 o
   4  -2   2       49.41       51.13      0.81 o
   5  -2   2       29.87       31.76      0.62 o
   6  -2   2        2.86        2.58      1.42 o
  -6  -1   2        3.87        6.06      1.20 o
  -5  -1   2       16.52       13.76      1.15 o
  -4  -1   2        2.89        3.52      0.83 o
  -3  -1   2       14.72       14.74      0.93 o
  -2  -1   2       11.07        6.55      0.59 o
  -1  -1   2     1252.45     1342.91     13.15 o
   0  -1   2     1064.87     1220.89      5.96 o
   1  -1   2       86.14      114.46      1.54 o
   2  -1   2      149.34      145.04      0.96 o
   3  -1   2       23.90       21.14      0.37 o
   4  -1   2       18.16       15.85      0.42 o
   5  -1   2       22.45       20.53      0.77 o
   6  -1   2        6.36        6.84      1.39 o
  -6   0   2        2.80        4.33      1.20 o
  -5   0   2        7.92        8.77      1.10 o
  -4   0   2        3.41        4.91      0.81 o
  -3   0   2      153.82      158.05      2.71 o
  -2   0   2       15.68        8.24      0.61 o
  -1   0   2     2651.70     2443.90     34.19 o
   1   0   2      760.73      686.71      3.58 o
   2   0   2      141.75      186.07      1.07 o
   3   0   2      121.21      122.31      0.78 o
   4   0   2       58.17       59.46      0.63 o
   5   0   2       14.53       18.43      0.64 o
   6   0   2        1.44        0.86      1.27 o
  -6   1   2        0.14       -1.15      1.08 o
  -5   1   2       17.73       21.43      1.49 o
  -4   1   2        9.51        8.97      0.90 o
  -3   1   2      245.43      247.44      3.93 o
  -2   1   2      110.91       91.57      1.71 o
  -1   1   2       29.46       38.78      0.29 o
   0   1   2      515.31      516.67      4.06 o
   1   1   2       50.64       48.11      0.44 o
   2   1   2      259.56      245.39      1.77 o
   3   1   2        9.56       12.41      0.52 o
   4   1   2        8.74        7.59      0.33 o
   5   1   2        7.30        6.36      0.63 o
   6   1   2        1.14        2.52      1.32 o
  -6   2   2        3.95        4.37      1.20 o
  -5   2   2        6.04        7.26      0.56 o
  -4   2   2        8.41        8.40      0.36 o
  -3   2   2       12.22       11.50      0.33 o
  -2   2   2        8.51        9.75      0.24 o
  -1   2   2      124.42      161.66      0.94 o
   0   2   2      175.05      149.12      1.32 o
   1   2   2      129.92      152.32      1.05 o
   2   2   2       34.39       36.02      0.66 o
   3   2   2       71.63       70.97      0.77 o
   4   2   2        3.25        2.96      0.46 o
   5   2   2        1.95        1.39      1.30 o
  -6   3   2        3.83        3.39      0.78 o
  -5   3   2        7.76        8.44      0.61 o
  -4   3   2        4.47        3.35      0.36 o
  -3   3   2        9.70        7.98      0.29 o
  -2   3   2      102.14       97.00      0.75 o
  -1   3   2       61.31       52.01      0.52 o
   0   3   2      632.21      646.44      4.52 o
   1   3   2        5.50        6.05      0.32 o
   2   3   2       70.88       70.26      0.77 o
   3   3   2        5.16        6.00      0.49 o
   4   3   2       24.48       26.21      0.80 o
   5   3   2        5.95        3.64      1.44 o
  -5   4   2        1.86        1.86      0.41 o
  -4   4   2        0.88        0.76      0.39 o
  -3   4   2       73.86       77.16      0.84 o
  -2   4   2       93.58       84.64      0.94 o
  -1   4   2       12.29       15.75      0.39 o
   0   4   2       50.71       49.32      1.01 o
   1   4   2        1.70        0.63      0.42 o
   2   4   2       20.80       20.96      0.71 o
   3   4   2       17.41       17.24      0.74 o
   4   4   2        5.33        4.16      0.59 o
  -4   5   2        6.79        7.87      1.22 o
  -3   5   2        6.83        7.90      0.53 o
  -2   5   2       41.38       41.10      1.15 o
  -1   5   2       42.71       45.13      1.02 o
   0   5   2       31.18       30.10      0.83 o
   1   5   2       22.61       19.00      0.76 o
   2   5   2       23.46       21.58      0.83 o
   3   5   2       14.19       13.62      0.96 o
  -3   6   2        2.21        1.70      0.63 o
  -2   6   2        9.20        9.60      1.17 o
  -1   6   2        6.36        5.59      0.69 o
   0   6   2        5.06        4.59      0.97 o
   1   6   2        9.12        8.26      0.77 o
   2   6   2        1.64        1.33      0.68 o
   0  -7   3        5.72        5.43      0.56 o
   1  -7   3       14.65       13.13      0.63 o
   2  -7   3       16.87       17.78      0.72 o
  -2  -6   3        4.64        4.80      0.62 o
  -1  -6   3       10.86       10.17      0.74 o
   0  -6   3       16.57       19.48      0.67 o
   1  -6   3       37.26       38.26      0.92 o
   2  -6   3        0.17       -0.30      0.42 o
   3  -6   3        6.00        5.16      0.59 o
   4  -6   3        0.58        0.12      0.54 o
  -4  -5   3        0.67        0.10      0.57 o
  -3  -5   3        7.74       10.02      0.48 o
  -2  -5   3       31.26       31.17      0.82 o
  -1  -5   3       24.00       21.22      0.49 o
   0  -5   3       99.09       92.99      0.92 o
   1  -5   3        5.29        4.37      0.68 o
   2  -5   3        0.55        0.40      0.49 o
   3  -5   3        9.68        7.66      0.46 o
   4  -5   3       10.56       11.47      0.55 o
   5  -5   3        2.46        3.22      0.50 o
  -4  -4   3        2.72        2.83      0.48 o
  -3  -4   3        0.90        1.93      0.30 o
  -2  -4   3       74.10       78.12      0.62 o
  -1  -4   3        6.07        8.68      0.43 o
   0  -4   3       17.08       15.59      0.40 o
   1  -4   3        0.06       -0.35      0.18 o
   2  -4   3       37.85       36.52      0.52 o
   3  -4   3        9.74        6.78      0.42 o
   4  -4   3       18.03       22.33      0.68 o
   5  -4   3        2.50        2.09      0.43 o
  -5  -3   3        1.77        2.15      1.03 o
  -4  -3   3        3.33        2.30      0.31 o
  -3  -3   3       22.57       24.07      0.41 o
  -2  -3   3        5.95        8.79      0.26 o
  -1  -3   3       18.40       11.04      0.51 o
   0  -3   3       78.91       96.01      0.62 o
   1  -3   3       72.60       93.46      0.85 o
   2  -3   3        2.22        1.10      0.28 o
   3  -3   3        9.49        6.50      0.29 o
   4  -3   3       10.93        7.90      0.41 o
   5  -3   3        1.17        0.76      0.39 o
   6  -3   3        1.65        0.61      0.64 o
  -5  -2   3        0.39        0.51      0.98 o
  -4  -2   3       15.14       15.01      1.17 o
  -3  -2   3        6.38        7.31      0.76 o
  -2  -2   3       17.95       15.24      0.96 o
  -1  -2   3      166.26      172.21      1.00 o
   0  -2   3      247.48      247.83      1.32 o
   1  -2   3      185.74      236.55      1.46 o
   2  -2   3       36.47       30.15      0.39 o
   3  -2   3       29.26       26.10      0.43 o
   4  -2   3        9.82       13.39      0.45 o
   5  -2   3       34.25       32.43      0.66 o
   6  -2   3        0.89        1.54      0.66 o
  -6  -1   3        1.65        2.57      1.15 o
  -5  -1   3        1.42        0.27      0.93 o
  -4  -1   3       29.04       27.91      1.39 o
  -3  -1   3       13.44       14.00      1.00 o
  -1  -1   3      270.88      198.69      2.81 o
   0  -1   3       99.03       80.98      0.55 o
   1  -1   3       45.72       61.01      0.45 o
   2  -1   3       66.49       55.39      0.50 o
   3  -1   3       39.03       35.71      0.45 o
   4  -1   3       83.49       93.91      0.76 o
   5  -1   3       16.81       17.11      0.57 o
   6  -1   3        0.78        1.98      1.34 o
  -6   0   3        0.74        2.37      1.15 o
  -5   0   3        2.54        1.20      0.98 o
  -4   0   3       83.18       78.38      1.91 o
  -3   0   3       45.11       45.90      1.32 o
  -2   0   3      118.40      138.79      2.35 o
  -1   0   3       57.51       83.19      1.30 o
   0   0   3      235.01      269.41      1.71 o
   1   0   3       83.93       87.93      1.22 o
   2   0   3      122.97      123.40      0.85 o
   3   0   3       36.31       43.45      0.49 o
   4   0   3        4.73        4.52      0.40 o
   5   0   3        2.64        1.70      0.47 o
   6   0   3        0.98        1.81      1.34 o
  -6   1   3        1.63        2.32      1.20 o
  -5   1   3        2.00        2.20      0.98 o
  -4   1   3       11.85        9.78      0.98 o
  -3   1   3       27.02       28.25      1.22 o
  -2   1   3      108.47       91.38      1.12 o
  -1   1   3      119.08      102.69      0.69 o
   0   1   3       14.19       25.25      0.42 o
   1   1   3      178.68      199.21      1.31 o
   2   1   3       50.16       67.23      0.63 o
   3   1   3       59.80       49.13      0.57 o
   4   1   3        2.46        2.85      0.44 o
   5   1   3       11.67       12.80      1.14 o
   6   1   3        0.99        2.35      1.42 o
  -6   2   3        3.50        3.54      1.27 o
  -5   2   3        0.47        0.95      1.08 o
  -4   2   3        4.25        4.39      0.44 o
  -3   2   3       34.82       34.79      0.57 o
  -2   2   3      128.74      109.94      0.73 o
  -1   2   3      384.18      380.03      2.05 o
   0   2   3      109.13      125.98      1.02 o
   1   2   3      222.23      211.62      1.61 o
   2   2   3       13.83       10.12      0.39 o
   3   2   3       69.18       65.03      0.93 o
   4   2   3       16.70       19.34      0.83 o
   5   2   3        4.56        2.81      0.68 o
  -5   3   3        0.14       -0.10      0.53 o
  -4   3   3       48.17       50.85      0.98 o
  -3   3   3       45.94       48.95      0.49 o
  -2   3   3        1.08        0.60      0.22 o
  -1   3   3        7.50       10.15      0.29 o
   0   3   3      142.15      142.92      1.19 o
   1   3   3       70.74       78.23      0.81 o
   2   3   3       81.76       72.15      0.99 o
   3   3   3       19.56       18.43      0.71 o
   4   3   3       10.43        8.76      0.59 o
   5   3   3        0.24        2.00      1.39 o
  -5   4   3        1.51        1.83      1.10 o
  -4   4   3        4.90        4.48      0.41 o
  -3   4   3       57.25       52.94      0.77 o
  -2   4   3       20.86       19.98      0.46 o
  -1   4   3       32.93       26.18      0.47 o
   0   4   3       13.27       14.21      0.53 o
   1   4   3       48.38       47.85      0.86 o
   2   4   3       13.37       13.56      0.66 o
   3   4   3       22.04       24.45      0.84 o
   4   4   3        3.49        3.83      0.63 o
  -4   5   3        2.22        2.13      0.77 o
  -3   5   3        9.34       10.53      0.61 o
  -2   5   3       23.78       22.85      0.75 o
  -1   5   3        0.68        0.97      0.73 o
   0   5   3       19.68       17.48      0.83 o
   1   5   3        8.33        7.27      0.62 o
   2   5   3       20.37       20.27      0.81 o
   3   5   3        3.59        3.87      0.62 o
  -3   6   3        3.51        5.34      0.68 o
  -2   6   3        6.86        7.80      1.15 o
  -1   6   3        8.17        8.90      0.73 o
   0   6   3        2.49        3.38      0.66 o
   1   6   3        7.53        5.69      0.77 o
   2   6   3        0.55       -0.04      0.70 o
   0  -7   4        3.71        3.54      0.55 o
   1  -7   4       15.97       16.88      0.72 o
  -2  -6   4       10.06       11.52      0.66 o
  -1  -6   4       37.38       36.35      0.76 o
   0  -6   4        7.82        7.47      0.73 o
   1  -6   4        4.34        7.03      0.51 o
   2  -6   4        1.93        0.91      0.47 o
   3  -6   4        9.77       13.43      0.61 o
  -3  -5   4        1.73        1.35      0.38 o
  -2  -5   4        8.79       11.56      0.50 o
  -1  -5   4       23.03       25.59      0.53 o
   0  -5   4       35.09       31.42      0.57 o
   1  -5   4        2.38        1.49      0.36 o
   2  -5   4        1.35        2.47      0.40 o
   3  -5   4        0.99        2.11      0.47 o
   4  -5   4       17.91       14.41      0.62 o
  -4  -4   4        1.10        1.28      0.47 o
  -3  -4   4        2.29        1.04      0.36 o
  -2  -4   4        3.08        2.79      0.28 o
  -1  -4   4        9.27       10.07      0.40 o
   0  -4   4       14.12       15.58      0.40 o
   1  -4   4       74.60       72.07      0.61 o
   2  -4   4       30.50       31.62      0.50 o
   3  -4   4        0.40        0.08      0.35 o
   4  -4   4        3.79        2.12      0.54 o
   5  -4   4        5.27        7.89      0.48 o
  -5  -3   4        4.97        2.86      1.05 o
  -4  -3   4        1.11       -0.17      0.83 o
  -3  -3   4        2.89        3.96      0.34 o
  -2  -3   4       36.87       43.13      0.38 o
  -1  -3   4       95.48       98.96      0.74 o
   0  -3   4      151.93      138.73      0.92 o
   1  -3   4       78.63       88.03      0.73 o
   2  -3   4       15.71       16.45      0.38 o
   3  -3   4       11.55       15.09      0.70 o
   4  -3   4       16.29       18.45      0.57 o
   5  -3   4        0.39        0.50      0.43 o
  -5  -2   4        1.91        2.05      1.03 o
  -4  -2   4        8.16        5.18      0.95 o
  -3  -2   4       77.71       87.47      1.83 o
  -2  -2   4      240.90      248.57      2.59 o
  -1  -2   4       46.87       60.25      0.41 o
   0  -2   4       59.00       64.44      0.50 o
   1  -2   4       51.95       69.31      0.55 o
   2  -2   4       19.83       25.55      0.38 o
   3  -2   4       78.97       74.65      0.68 o
   4  -2   4       85.81       85.18      0.93 o
   5  -2   4        0.84        0.39      0.39 o
   6  -2   4        0.44        0.30      0.93 o
  -6  -1   4        1.64        0.71      1.15 o
  -5  -1   4        7.14       12.41      1.22 o
  -4  -1   4       26.82       28.13      1.37 o
  -3  -1   4       47.90       48.05      1.44 o
  -2  -1   4      207.38      172.71      2.79 o
  -1  -1   4      716.39      662.52      9.21 o
   0  -1   4      271.90      267.94      1.57 o
   1  -1   4       48.57       50.48      0.44 o
   2  -1   4      153.04      213.13      1.40 o
   3  -1   4       40.52       43.54      0.46 o
   4  -1   4       19.33       17.07      0.52 o
   5  -1   4       15.65       16.41      0.58 o
   6  -1   4        1.53        2.05      1.47 o
  -6   0   4        0.61        0.88      1.17 o
  -5   0   4        1.43        0.44      1.00 o
  -4   0   4        5.50        6.60      1.00 o
  -3   0   4       55.31       61.27      1.61 o
  -2   0   4      213.38      237.01      3.71 o
  -1   0   4      512.16      511.12      7.16 o
   0   0   4      129.77      136.33      0.96 o
   1   0   4       49.80       75.37      0.75 o
   2   0   4       86.42       79.91      0.62 o
   3   0   4       42.91       50.61      0.55 o
   4   0   4       23.85       25.94      0.71 o
   5   0   4        1.93        1.58      0.49 o
   6   0   4        0.60        1.12      1.49 o
  -6   1   4        1.97        1.98      1.25 o
  -5   1   4        4.60        6.23      1.15 o
  -4   1   4       40.13       41.77      1.66 o
  -3   1   4      121.03      117.01      2.30 o
  -2   1   4       47.97       47.70      0.95 o
  -1   1   4      149.43      139.80      0.84 o
   0   1   4       16.42       14.54      0.36 o
   1   1   4      265.91      250.46      1.92 o
   2   1   4        6.11        5.57      0.29 o
   3   1   4        8.14        6.18      0.32 o
   4   1   4        1.61        1.89      0.47 o
   5   1   4        6.59        6.48      0.58 o
  -6   2   4        0.48       -0.17      1.17 o
  -5   2   4        9.48        7.41      1.12 o
  -4   2   4       21.10       22.43      1.47 o
  -3   2   4        2.14        1.76      0.38 o
  -2   2   4       10.73        8.25      0.23 o
  -1   2   4        3.82        3.04      0.22 o
   0   2   4      113.36      131.25      1.21 o
   1   2   4       15.75       12.49      0.80 o
   2   2   4       34.14       42.95      0.76 o
   3   2   4        9.46        8.64      0.75 o
   4   2   4        4.50        4.25      0.53 o
   5   2   4        3.69        4.04      1.31 o
  -5   3   4        4.43        4.79      0.60 o
  -4   3   4       23.57       21.70      0.95 o
  -3   3   4       78.10       83.16      0.71 o
  -2   3   4       45.09       45.46      0.48 o
  -1   3   4       89.31       84.32      0.68 o
   0   3   4        2.99        4.13      0.42 o
   1   3   4       43.16       46.90      0.75 o
   2   3   4       48.82       55.31      0.92 o
   3   3   4      104.36      105.50      1.32 o
   4   3   4       12.12       11.37      0.65 o
   5   3   4        0.49        0.65      1.94 o
  -5   4   4        6.90        7.55      0.86 o
  -4   4   4        4.91        4.68      0.46 o
  -3   4   4       53.57       56.08      0.64 o
  -2   4   4        5.71        6.30      0.32 o
  -1   4   4       15.19       14.26      0.42 o
   0   4   4       21.00       18.98      0.50 o
   1   4   4       35.41       30.95      0.81 o
   2   4   4       37.41       35.11      0.89 o
   3   4   4        0.93        0.52      0.56 o
   4   4   4        1.35        1.40      1.45 o
  -4   5   4        0.31        1.22      1.09 o
  -3   5   4        1.18        1.22      0.50 o
  -2   5   4       12.71       11.64      0.64 o
  -1   5   4        1.33       -0.05      0.53 o
   0   5   4       20.49       19.28      0.86 o
   1   5   4        4.58        3.10      0.66 o
   2   5   4        2.17        1.28      0.64 o
   3   5   4        0.47        1.12      0.66 o
  -3   6   4        0.87        0.59      0.65 o
  -2   6   4        4.33        5.40      0.72 o
  -1   6   4        3.15        4.19      0.69 o
   0   6   4       15.93       14.60      0.84 o
   1   6   4        0.59        0.24      0.69 o
  -2  -6   5        9.31        7.99      1.19 o
  -1  -6   5       24.43       21.07      0.86 o
   0  -6   5        9.55        7.43      0.51 o
   1  -6   5        1.99        2.94      0.47 o
   2  -6   5        0.53        0.98      0.47 o
   3  -6   5       13.38        9.74      0.57 o
  -3  -5   5        5.03        3.52      0.46 o
  -2  -5   5        2.28        3.08      0.35 o
  -1  -5   5       10.48       12.38      0.45 o
   0  -5   5       10.12        7.87      0.37 o
   1  -5   5        7.92        7.73      0.43 o
   2  -5   5        1.58        1.55      0.41 o
   3  -5   5        8.75        6.77      0.51 o
   4  -5   5        6.02        7.33      0.53 o
  -4  -4   5        1.32        1.03      0.47 o
  -3  -4   5        6.96        7.89      0.40 o
  -2  -4   5       22.30       24.67      0.54 o
  -1  -4   5       10.34       10.76      0.36 o
   0  -4   5       29.47       30.11      0.48 o
   1  -4   5        3.66        4.33      0.26 o
   2  -4   5       22.78       23.24      0.55 o
   3  -4   5        0.49        2.08      0.54 o
   4  -4   5        2.29        1.53      0.63 o
   5  -4   5        8.48        8.74      0.52 o
  -5  -3   5        0.05       -0.46      1.00 o
  -4  -3   5        9.76        8.04      0.98 o
  -3  -3   5       27.49       26.00      1.10 o
  -2  -3   5       10.16        9.82      0.37 o
  -1  -3   5       47.31       44.37      0.43 o
   0  -3   5       38.92       33.33      0.41 o
   1  -3   5       23.44       18.47      0.39 o
   2  -3   5       16.37       18.36      0.41 o
   3  -3   5       43.25       43.40      0.82 o
   4  -3   5        9.15        7.41      0.44 o
   5  -3   5        1.35        0.28      0.43 o
  -5  -2   5        1.32        1.44      1.05 o
  -4  -2   5        1.02        1.34      0.88 o
  -3  -2   5       40.41       41.47      1.32 o
  -1  -2   5      105.38      108.26      0.70 o
   0  -2   5      108.01      108.29      0.74 o
   1  -2   5        9.30        9.12      0.27 o
   2  -2   5       13.59       13.54      0.35 o
   3  -2   5       32.81       33.34      0.53 o
   4  -2   5       70.87       80.84      1.12 o
   5  -2   5        1.15        0.40      0.42 o
  -5  -1   5        1.28        1.98      1.05 o
  -4  -1   5       14.04       16.06      1.30 o
  -3  -1   5       63.37       71.85      1.74 o
  -1  -1   5       25.65       16.99      0.64 o
   0  -1   5      151.21      137.53      0.88 o
   1  -1   5       69.42       91.94      0.67 o
   2  -1   5      139.02      133.09      1.01 o
   3  -1   5       17.79       14.21      0.38 o
   4  -1   5        9.44       11.40      0.45 o
   5  -1   5        0.87       -0.05      0.51 o
   6  -1   5        0.11       -0.90      1.47 o
  -6   0   5        0.33        0.27      1.17 o
  -5   0   5        7.06        8.41      1.20 o
  -4   0   5       16.78       13.71      1.08 o
  -3   0   5       31.03       30.82      1.34 o
  -1   0   5      196.69      151.74      1.10 o
   0   0   5       56.23       47.28      0.48 o
   1   0   5       55.42       65.24      0.61 o
   2   0   5       28.67       37.08      0.50 o
   3   0   5       11.91       16.47      0.46 o
   4   0   5       13.99       14.30      0.62 o
   5   0   5        2.10        2.80      0.56 o
  -6   1   5        1.01        1.10      1.25 o
  -5   1   5        3.55        1.59      1.03 o
  -4   1   5        0.51       -1.15      0.88 o
  -2   1   5       32.41       38.49      0.88 o
  -1   1   5      138.47      137.03      1.07 o
   0   1   5       61.57       58.42      0.57 o
   1   1   5       60.97       69.60      0.65 o
   2   1   5        4.31        5.32      0.31 o
   3   1   5        6.83        6.87      0.43 o
   4   1   5       25.25       26.74      1.30 o
   5   1   5        2.85        4.53      0.72 o
  -5   2   5        5.72        3.47      1.12 o
  -3   2   5       56.84       58.43      1.22 o
  -2   2   5      127.32      130.45      0.83 o
  -1   2   5        5.56        3.88      0.30 o
   0   2   5       51.65       53.38      0.69 o
   1   2   5       36.47       40.63      0.72 o
   2   2   5      134.53      131.07      1.41 o
   3   2   5       12.64       12.79      0.61 o
   4   2   5        8.43        9.98      1.24 o
   5   2   5        0.46        0.70      0.71 o
  -5   3   5        3.55        3.67      0.68 o
  -4   3   5       50.25       55.04      0.91 o
  -3   3   5        7.73        8.28      0.33 o
  -2   3   5       15.50       14.62      0.41 o
  -1   3   5       36.37       34.78      0.52 o
   0   3   5        9.89        8.70      0.38 o
   1   3   5       53.25       51.87      0.86 o
   2   3   5        3.52        2.80      0.49 o
   3   3   5       12.61       12.08      0.65 o
   4   3   5        3.75        3.30      0.64 o
  -5   4   5        0.52       -0.98      0.73 o
  -4   4   5        2.58        2.44      0.73 o
  -3   4   5       11.21       12.25      0.38 o
  -2   4   5       32.62       29.71      0.53 o
  -1   4   5        1.07        0.00      0.36 o
   0   4   5        1.50        1.62      0.49 o
   1   4   5       19.94       19.89      0.86 o
   2   4   5        0.30       -0.51      0.73 o
   3   4   5        4.68        4.75      0.65 o
  -4   5   5        1.04        0.77      0.46 o
  -3   5   5        8.34       10.03      0.64 o
  -2   5   5        1.92        2.49      0.58 o
  -1   5   5        6.26        7.48      0.64 o
   0   5   5        0.81        0.42      0.59 o
   1   5   5        8.70        7.30      0.70 o
   2   5   5        3.09        3.19      0.72 o
  -2   6   5        1.70        2.09      0.68 o
  -1   6   5        0.12       -0.68      0.71 o
   0   6   5       12.54       11.75      0.85 o
  -2  -6   6        5.61        5.94      0.61 o
  -1  -6   6        6.02        5.33      0.60 o
   0  -6   6        5.84        6.53      0.67 o
   1  -6   6        2.14        2.77      0.51 o
   2  -6   6        4.44        4.94      0.51 o
   3  -6   6        6.59        7.10      0.56 o
  -3  -5   6        1.70        0.29      0.43 o
  -2  -5   6        1.45        1.34      0.38 o
  -1  -5   6        7.10        6.92      0.38 o
   0  -5   6        3.66        4.46      0.35 o
   1  -5   6        4.39        7.27      0.43 o
   2  -5   6        0.26        0.43      0.43 o
   3  -5   6        0.19        1.34      0.53 o
   4  -5   6        3.70        2.58      0.50 o
  -4  -4   6        2.91        1.47      0.71 o
  -3  -4   6        5.92        6.47      0.49 o
  -2  -4   6        7.09        9.62      0.42 o
  -1  -4   6       16.21       16.08      0.45 o
   0  -4   6       11.40       10.96      0.36 o
   1  -4   6        2.23        1.36      0.32 o
   2  -4   6        2.35        1.65      0.36 o
   3  -4   6        1.23       -0.23      0.40 o
   4  -4   6        0.11        0.78      0.42 o
   5  -4   6       14.00       13.36      0.69 o
  -5  -3   6        0.33       -1.93      1.00 o
  -4  -3   6        3.14        3.42      0.95 o
  -2  -3   6       86.20       92.03      1.15 o
  -1  -3   6       48.92       48.02      0.49 o
   0  -3   6       72.01       74.60      0.67 o
   1  -3   6       43.17       36.74      0.93 o
   2  -3   6       22.04       21.70      0.50 o
   3  -3   6      148.64      149.98      1.36 o
   4  -3   6        7.12        7.25      0.46 o
   5  -3   6        2.14        4.73      0.48 o
  -5  -2   6        3.21        2.66      1.08 o
  -4  -2   6        6.05        6.57      1.05 o
  -2  -2   6       12.54       11.02      0.61 o
  -1  -2   6        3.21        2.68      0.16 o
   0  -2   6       60.35       58.20      0.54 o
   1  -2   6        7.69        9.95      0.46 o
   2  -2   6       46.41       45.15      0.65 o
   3  -2   6       17.69       17.91      0.78 o
   4  -2   6       15.69       15.15      0.56 o
   5  -2   6        0.53        1.64      0.56 o
  -5  -1   6        7.63        7.16      1.20 o
  -4  -1   6        3.49        2.08      1.00 o
  -1  -1   6       41.55       49.72      1.60 o
   0  -1   6      138.82      133.23      1.18 o
   1  -1   6       79.60       76.96      1.32 o
   2  -1   6       14.46       14.49      0.37 o
   3  -1   6        4.37        3.47      0.35 o
   4  -1   6        0.60        0.31      0.71 o
   5  -1   6        1.95        3.70      0.59 o
  -5   0   6        1.49        0.73      1.08 o
  -4   0   6        3.34        2.08      0.95 o
  -1   0   6       47.08       47.94      0.46 o
   0   0   6       67.73       66.01      0.61 o
   1   0   6       42.90       48.47      0.56 o
   2   0   6        9.14       11.08      0.56 o
   3   0   6       20.41       15.80      0.68 o
   4   0   6        3.97        2.06      0.50 o
   5   0   6        2.73        2.11      0.69 o
  -5   1   6        1.50        3.64      1.22 o
  -2   1   6       91.14       94.08      1.09 o
  -1   1   6       17.54       16.10      0.39 o
   0   1   6       37.30       33.17      0.49 o
   1   1   6       59.29       68.04      0.68 o
   2   1   6        4.54        4.72      0.33 o
   3   1   6        0.47       -0.39      0.60 o
   4   1   6       21.19       24.16      0.83 o
   5   1   6        3.43        4.70      0.63 o
  -3   2   6       12.72       12.95      0.65 o
  -2   2   6       27.20       26.08      0.43 o
  -1   2   6       99.14       93.00      0.87 o
   0   2   6        9.04        8.50      0.33 o
   1   2   6       14.16       16.44      0.46 o
   2   2   6       95.69       99.64      1.26 o
   3   2   6        9.27        8.32      0.79 o
   4   2   6        2.61        2.10      0.57 o
   5   2   6        0.82        1.17      0.64 o
  -4   3   6        4.18        4.86      0.51 o
  -3   3   6       22.98       23.08      0.48 o
  -2   3   6       20.40       21.56      0.45 o
  -1   3   6       11.12       11.09      0.46 o
   0   3   6       16.87       15.64      0.59 o
   1   3   6       16.32       15.56      1.04 o
   2   3   6       34.83       35.12      0.88 o
   3   3   6        2.52        2.91      0.58 o
   4   3   6        0.07        0.54      0.71 o
  -4   4   6        9.60       12.20      0.55 o
  -3   4   6        8.75        8.52      0.37 o
  -2   4   6       15.53       15.62      0.54 o
  -1   4   6       42.14       36.91      0.67 o
   0   4   6       10.60        9.47      0.62 o
   1   4   6       22.29       22.95      1.37 o
   2   4   6        2.47        3.02      1.53 o
   3   4   6        2.56        1.96      0.98 o
  -3   5   6        2.61        2.09      0.49 o
  -2   5   6        4.42        5.39      0.64 o
  -1   5   6        4.27        4.22      0.62 o
   0   5   6        3.81        3.61      0.66 o
   1   5   6        0.66        0.55      0.64 o
   2   5   6        2.30        1.67      0.89 o
  -1  -6   7        1.74        1.07      0.55 o
   0  -6   7        4.53        4.31      0.57 o
   1  -6   7        0.69        1.76      0.60 o
   2  -6   7        7.61        5.37      0.66 o
  -3  -5   7        0.80        0.11      0.87 o
  -2  -5   7        5.31        4.56      0.47 o
  -1  -5   7        5.39        4.87      0.44 o
   0  -5   7        6.18        4.80      0.46 o
   1  -5   7        4.69        6.37      0.43 o
   2  -5   7        5.72        5.72      0.48 o
   3  -5   7        2.03        3.56      0.51 o
   4  -5   7       18.04       18.25      1.15 o
  -3  -4   7       21.08       16.86      0.88 o
  -2  -4   7        1.39        0.49      0.31 o
  -1  -4   7       22.11       23.16      0.44 o
   0  -4   7        3.60        3.55      0.31 o
   1  -4   7       10.94       14.44      0.46 o
   2  -4   7       23.49       25.40      0.97 o
   3  -4   7        6.37        7.37      0.48 o
   4  -4   7        0.37        1.09      0.46 o
  -2  -3   7        6.60        6.57      1.00 o
  -1  -3   7       37.27       37.69      0.44 o
   0  -3   7       15.87       15.59      0.41 o
   1  -3   7       32.28       37.74      0.52 o
   2  -3   7        5.82        5.03      0.36 o
   3  -3   7       38.58       41.30      0.71 o
   4  -3   7       10.77       10.96      0.51 o
   5  -3   7        1.71       -0.29      0.47 o
  -2  -2   7        8.93       10.53      0.64 o
  -1  -2   7       11.33       12.25      0.36 o
   0  -2   7       32.85       37.15      0.49 o
   1  -2   7       27.39       22.18      0.42 o
   2  -2   7        4.67        2.94      0.34 o
   3  -2   7       46.68       43.38      0.72 o
   4  -2   7        6.12        3.90      0.50 o
   5  -2   7        0.62        1.09      0.45 o
  -1  -1   7       17.97       20.86      0.33 o
   0  -1   7       24.93       23.15      0.56 o
   1  -1   7      100.10      117.78      1.75 o
   2  -1   7       24.46       27.66      0.62 o
   3  -1   7        2.88        1.95      0.46 o
   4  -1   7        0.06        0.10      0.50 o
   5  -1   7        1.53        1.73      0.60 o
  -1   0   7       26.96       25.25      0.42 o
   0   0   7       64.41       56.07      0.59 o
   1   0   7        1.48        0.43      0.27 o
   2   0   7        5.47        4.71      0.32 o
   3   0   7       24.61       25.42      0.83 o
   4   0   7        1.96        0.42      0.54 o
   5   0   7        1.40        0.36      0.56 o
  -2   1   7       31.23       32.05      0.66 o
  -1   1   7       14.83       14.56      0.44 o
   0   1   7       13.92       12.07      0.39 o
   1   1   7       29.62       25.01      0.49 o
   2   1   7        7.62        9.73      0.53 o
   3   1   7       11.23       11.02      0.60 o
   4   1   7        2.35        1.52      0.62 o
   5   1   7        0.65       -0.13      0.62 o
  -3   2   7       14.31       15.62      0.54 o
  -2   2   7       10.96       10.98      0.39 o
  -1   2   7       47.28       46.02      0.61 o
   0   2   7       56.93       51.65      0.65 o
   1   2   7       70.13       73.65      1.02 o
   2   2   7       27.06       33.74      1.17 o
   3   2   7        4.95        5.77      0.60 o
   4   2   7        0.98        0.37      0.56 o
  -4   3   7        0.02       -0.55      0.47 o
  -3   3   7        9.42        9.55      0.63 o
  -2   3   7       11.93       12.00      0.72 o
  -1   3   7       43.67       38.10      0.70 o
   0   3   7       20.92       19.96      0.63 o
   1   3   7        0.53        1.25      0.93 o
   2   3   7        2.56        2.09      0.77 o
   3   3   7        0.70        0.67      0.65 o
  -4   4   7        3.55        2.97      0.60 o
  -3   4   7        7.74        9.09      0.44 o
  -2   4   7        1.00        1.23      0.39 o
  -1   4   7        5.81        5.84      0.52 o
   0   4   7       15.57       12.70      0.70 o
   1   4   7        1.23        0.67      0.62 o
   2   4   7        1.10        0.99      0.65 o
   3   4   7        0.43        0.10      0.72 o
  -2   5   7        5.47        6.91      0.67 o
  -1   5   7        2.12        1.39      0.62 o
   0   5   7        2.30        0.85      0.66 o
   1   5   7        3.21        3.01      0.73 o
   0  -6   8        1.08        0.30      0.50 o
   1  -6   8        1.61        1.18      0.58 o
   2  -6   8        4.67        7.17      0.58 o
  -2  -5   8        5.35        4.95      0.49 o
  -1  -5   8        6.21        5.79      0.46 o
   0  -5   8        7.58        6.24      0.51 o
   1  -5   8        5.15        3.73      0.44 o
   2  -5   8        7.20        9.67      0.55 o
   3  -5   8        3.96        3.18      0.63 o
  -3  -4   8        1.66        1.17      0.68 o
  -2  -4   8        3.50        3.25      0.51 o
  -1  -4   8        2.52        1.06      0.36 o
   0  -4   8        4.79        4.82      0.33 o
   1  -4   8        8.42       11.14      0.45 o
   2  -4   8       12.18        9.01      0.80 o
   3  -4   8        0.84        1.63      0.48 o
   4  -4   8        1.98        1.22      0.49 o
  -2  -3   8        1.85        1.07      0.41 o
  -1  -3   8       11.23       11.43      0.39 o
   0  -3   8       17.53       14.86      0.42 o
   1  -3   8       28.73       35.96      0.55 o
   2  -3   8       78.12       79.53      1.11 o
   3  -3   8        0.74        0.88      0.41 o
   4  -3   8        1.96        4.50      0.53 o
  -2  -2   8        6.72        7.60      0.56 o
  -1  -2   8       18.43       20.69      0.40 o
   0  -2   8       14.72       13.51      0.44 o
   1  -2   8       10.41       10.53      0.39 o
   2  -2   8        2.29        1.24      0.34 o
   3  -2   8        3.45        5.60      0.45 o
   4  -2   8        0.33        0.80      0.44 o
   5  -2   8        1.80        1.47      0.70 o
  -2  -1   8       15.31       12.56      0.66 o
  -1  -1   8        1.99        1.55      0.31 o
   0  -1   8        1.62        1.06      0.39 o
   1  -1   8        1.65        0.34      0.30 o
   2  -1   8        7.52        7.00      0.71 o
   3  -1   8        1.85        1.40      0.49 o
   4  -1   8        2.69        1.05      1.07 o
   5  -1   8        0.52       -0.58      1.72 o
  -2   0   8       27.43       31.18      0.90 o
  -1   0   8       20.46       21.73      0.44 o
   0   0   8       17.40       17.36      0.46 o
   1   0   8       19.13       14.66      0.96 o
   2   0   8        3.96        4.80      0.45 o
   3   0   8       32.62       32.30      1.06 o
   4   0   8        5.54        6.16      0.63 o
  -2   1   8       12.64       15.34      1.25 o
  -1   1   8        0.81        0.98      0.30 o
   0   1   8       68.78       67.91      0.78 o
   1   1   8       25.15       24.43      1.47 o
   2   1   8        0.11        0.50      0.43 o
   3   1   8        0.07       -0.14      0.51 o
   4   1   8        0.11       -0.37      0.88 o
  -3   2   8        2.97        2.58      0.57 o
  -2   2   8       36.29       36.65      0.55 o
  -1   2   8        0.61        0.24      0.42 o
   0   2   8       46.22       42.08      0.69 o
   1   2   8       52.79       47.20      0.91 o
   2   2   8       12.94       13.02      0.93 o
   3   2   8        8.76       10.19      0.94 o
   4   2   8        1.77        3.06      0.73 o
  -4   3   8        2.37        2.61      0.57 o
  -3   3   8        4.28        5.18      0.59 o
  -2   3   8        1.69        1.71      0.33 o
  -1   3   8        7.87        8.80      0.44 o
   0   3   8        3.15        2.73      0.50 o
   1   3   8       10.21       10.47      0.69 o
   2   3   8        7.70        8.07      0.73 o
   3   3   8        0.23       -0.26      0.69 o
  -3   4   8        0.95        0.46      0.60 o
  -2   4   8        8.64        8.07      0.49 o
  -1   4   8        4.52        4.04      0.60 o
   0   4   8       10.97        9.26      0.88 o
   1   4   8        6.65        7.01      0.75 o
   2   4   8        0.04        0.46      0.70 o
  -2  -5   9        1.82        0.82      0.56 o
  -1  -5   9        2.76        2.20      0.44 o
   0  -5   9        3.18        4.29      0.82 o
   1  -5   9        2.80        1.44      0.48 o
   2  -5   9        1.96        1.85      0.51 o
   3  -5   9        8.90        9.60      0.62 o
  -3  -4   9        0.79        0.44      0.73 o
  -2  -4   9        0.12       -0.51      0.49 o
  -1  -4   9        2.00        2.74      0.36 o
   0  -4   9        0.17        0.55      0.32 o
   1  -4   9       22.14       18.76      0.58 o
   2  -4   9        9.46       15.79      0.62 o
   3  -4   9        1.54        0.72      0.49 o
  -2  -3   9        2.41        2.79      0.87 o
  -1  -3   9        7.06        6.55      0.46 o
   0  -3   9        7.24        8.81      0.36 o
   1  -3   9        0.49       -0.34      0.33 o
   2  -3   9       30.98       33.65      1.48 o
   3  -3   9        1.80        3.61      0.52 o
   4  -3   9        0.03        0.33      0.48 o
  -2  -2   9        1.05        0.44      0.39 o
  -1  -2   9        1.67        2.45      0.30 o
   0  -2   9       37.07       35.44      0.60 o
   1  -2   9        6.38        8.51      0.43 o
   2  -2   9        7.43        4.27      0.52 o
   3  -2   9        0.71        0.09      0.58 o
   4  -2   9        1.51        1.67      0.62 o
  -2  -1   9        1.04        1.04      0.57 o
  -1  -1   9       13.81       14.38      0.47 o
   0  -1   9        1.06        0.97      0.34 o
   1  -1   9        8.28        8.30      0.41 o
   2  -1   9        9.21        7.79      0.58 o
   3  -1   9        7.64        9.09      0.76 o
   4  -1   9        2.08        1.58      0.83 o
  -2   0   9        1.02        0.61      0.39 o
  -1   0   9       26.33       29.31      0.54 o
   0   0   9        2.20        2.11      0.34 o
   1   0   9        7.29        8.62      0.42 o
   2   0   9       13.03       10.12      0.58 o
   3   0   9        6.38        6.85      0.68 o
   4   0   9        2.91        1.68      0.67 o
  -2   1   9        0.28        0.22      0.45 o
  -1   1   9        9.68       10.75      0.42 o
   0   1   9       49.73       51.12      0.73 o
   1   1   9       11.36       10.65      0.89 o
   2   1   9        0.80        0.02      0.56 o
   3   1   9        1.90        2.06      0.66 o
   4   1   9        2.05        1.47      0.70 o
  -3   2   9        0.47        0.22      0.47 o
  -2   2   9        2.37        2.81      0.38 o
  -1   2   9       10.81       12.87      0.47 o
   0   2   9       11.68       12.09      0.56 o
   1   2   9       17.49       18.31      0.70 o
   2   2   9        0.45        0.24      0.59 o
   3   2   9        1.45        0.26      1.66 o
  -3   3   9        5.03        5.50      0.64 o
  -2   3   9        5.05        6.01      0.41 o
  -1   3   9        8.54        7.79      0.46 o
   0   3   9        6.98        7.24      0.68 o
   1   3   9        0.60       -0.87      0.59 o
   2   3   9        0.99        1.53      0.72 o
  -2   4   9        0.44        0.74      0.44 o
  -1   4   9        1.25        1.10      0.80 o
   0   4   9        0.51        0.87      0.62 o
   1   4   9        0.03       -0.20      1.71 o
  -1  -5  10        0.05       -0.22      0.53 o
   0  -5  10        6.69        5.82      0.57 o
   1  -5  10        8.57        9.10      0.57 o
   2  -5  10        2.46        0.77      0.67 o
  -2  -4  10        0.90        0.13      0.89 o
  -1  -4  10        2.06        2.67      0.38 o
   0  -4  10        2.57        3.92      0.51 o
   1  -4  10       19.20       17.95      0.71 o
   2  -4  10        2.93        2.68      0.52 o
   3  -4  10        0.32        0.79      0.54 o
  -2  -3  10        2.37        3.20      0.49 o
  -1  -3  10        1.90        1.50      0.38 o
   0  -3  10        0.78        0.23      0.36 o
   1  -3  10        3.95        3.26      0.58 o
   2  -3  10        1.95        1.23      0.46 o
   3  -3  10        0.14        1.29      0.50 o
  -2  -2  10        4.66        2.60      0.47 o
  -1  -2  10        3.23        4.82      0.58 o
   0  -2  10        7.21        7.51      0.40 o
   1  -2  10        4.90        3.49      0.50 o
   2  -2  10        5.56        7.10      0.89 o
   3  -2  10        1.84        0.30      0.61 o
   4  -2  10        3.44        6.45      0.77 o
  -2  -1  10        1.52        1.26      0.45 o
  -1  -1  10        3.18        5.12      0.38 o
   0  -1  10        0.74       -0.12      0.35 o
   1  -1  10       10.95       13.25      0.55 o
   2  -1  10        0.10        0.49      0.56 o
   3  -1  10        0.45        0.14      0.60 o
   4  -1  10        1.05        1.04      0.99 o
  -2   0  10        3.78        3.19      0.47 o
  -1   0  10       11.24        9.50      0.61 o
   0   0  10       27.63       25.05      0.58 o
   1   0  10        2.03        3.39      0.50 o
   2   0  10       12.76       11.19      1.03 o
   3   0  10        5.97        5.58      0.72 o
  -3   1  10        1.46        1.22      0.73 o
  -2   1  10        3.68        2.81      0.53 o
  -1   1  10       11.42       12.67      0.46 o
   0   1  10       14.38       14.31      0.55 o
   1   1  10        2.39        1.28      0.82 o
   2   1  10        0.66        0.49      0.57 o
   3   1  10        0.84        1.60      0.67 o
  -3   2  10        8.41        7.21      1.26 o
  -2   2  10        1.85        2.39      0.60 o
  -1   2  10        1.71        2.53      0.40 o
   0   2  10        4.43        4.39      0.53 o
   1   2  10        5.95        7.79      0.67 o
   2   2  10        1.54        0.88      0.63 o
  -2   3  10        6.18        7.85      0.54 o
  -1   3  10        1.41        0.49      0.80 o
   0   3  10        2.80        2.40      0.64 o
   1   3  10        5.54        4.70      0.70 o
  -1  -4  11        0.78       -0.23      0.41 o
   0  -4  11        1.52        3.28      0.53 o
   1  -4  11        6.70        6.83      0.60 o
   2  -4  11        2.53        2.57      0.54 o
  -2  -3  11        2.91        2.40      0.51 o
  -1  -3  11        4.38        6.89      0.44 o
   0  -3  11        0.58        0.53      0.50 o
   1  -3  11        2.21        2.25      0.52 o
   2  -3  11        0.85        3.33      0.66 o
   3  -3  11        0.65        1.52      0.67 o
  -2  -2  11        0.95        1.33      0.72 o
  -1  -2  11        3.50        1.02      0.38 o
   0  -2  11        4.28        4.72      0.41 o
   1  -2  11        4.19        0.69      0.48 o
   2  -2  11        0.88       -0.56      1.20 o
   3  -2  11        0.76        2.07      0.70 o
  -2  -1  11        0.01       -0.28      0.45 o
  -1  -1  11        2.69        1.34      0.34 o
   0  -1  11        4.98        5.42      0.42 o
   1  -1  11        8.04        6.41      0.76 o
   2  -1  11        3.26        4.93      0.64 o
   3  -1  11        0.72       -0.04      0.62 o
  -2   0  11        2.75        2.38      0.51 o
  -1   0  11       15.71       18.63      0.93 o
   0   0  11        2.75        2.85      0.55 o
   1   0  11        1.38        0.22      0.51 o
   2   0  11        1.68        2.55      0.64 o
   3   0  11        0.55        0.06      0.72 o
  -3   1  11        0.67        1.05      0.78 o
  -2   1  11        1.60        1.76      0.57 o
  -1   1  11        3.56        2.41      0.40 o
   0   1  11        0.60        0.66      0.47 o
   1   1  11        0.40        0.46      0.52 o
   2   1  11        0.10       -0.82      0.62 o
  -2   2  11        2.52        2.71      0.72 o
  -1   2  11        1.27        2.46      0.54 o
   0   2  11        2.68        3.46      0.56 o
   1   2  11        0.24        0.28      0.79 o
  -1  -3  12        0.05        0.80      0.41 o
   0  -3  12        0.18        1.91      0.50 o
   1  -3  12        2.12        0.72      0.60 o
  -2  -2  12        0.28        0.37      0.52 o
  -1  -2  12        1.57        2.58      0.42 o
   0  -2  12        3.07        2.13      0.48 o
   1  -2  12        4.16        3.99      0.80 o
   2  -2  12        0.93        1.38      1.43 o
  -2  -1  12        4.18        4.39      0.70 o
  -1  -1  12        4.87        7.30      0.55 o
   0  -1  12        0.34        0.26      0.47 o
   1  -1  12        0.35        1.86      0.65 o
   2  -1  12        1.46        1.05      0.78 o
  -2   0  12        3.36        3.74      1.20 o
  -1   0  12        3.98        2.61      0.61 o
   0   0  12        1.57        2.61      0.52 o
   1   0  12        1.62        0.40      0.54 o
   2   0  12        1.43        0.49      0.64 o
  -2   1  12        0.35       -0.72      0.58 o
  -1   1  12        4.29        5.77      0.46 o
   0   1  12        3.93        3.03      0.55 o
   1   1  12        1.22        0.69      0.64 o
   0  -1  13        0.64        2.78      0.52 o
 
